# Supplementary material for: Data Report: “Health care of Persons Deprived of Liberty” Course From Brazil's Unified Health System Virtual Learning Environment
Source: Front Med (Lausanne). 2021 Sep 20;8:742071. doi: 10.3389/fmed.2021.742071 (PMC8488145; doi:10.3389/fmed.2021.742071)
Supplement: Supplementary file 1 [file Data_Sheet_2.CSV]

Id	Sexo	CBO1	CBO2	CBO3	Avaliação do Curso	Texto da Avaliação	Percentual do Curso	Município	Estado	Total de Vínculos	Tem CNES na Saúde Prisional ?	CNESs	CNESs2	CNESs3	CNESs4	CNESs5	CNESs6	CNESs7	CNESs8	CNESs9	CNESs10	Tipos de Estabelecimentos (TE-CNES)	TE-CNES2	TE-CNES3	TE-CNES4	TE-CNES5	TE-CNES6	TE-CNES7	TE-CNES8	TE-CNES9	TE-CNES10	Região
13868	Feminino	Médico clínico	Médico pediatra		5.0		100	FORTALEZA	CE	2.0	False	2611295.0	2561433.0									HOSPITAL GERAL	HOSPITAL GERAL									Nordeste
4731	Feminino	Médico clínico			5.0		100	SAO LOURENCO DO SUL	RS	1.0	False	2233312.0										HOSPITAL GERAL										Sul
425055	Masculino	População Geral					11	CAXIAS DO SUL	RS		False																					Sul
168721	Feminino	População Geral			5.0	otimo	100	JI-PARANA	RO		False																					Norte
717017	Feminino	População Geral					11				False																					Não Informado
90801	Feminino	População Geral					0	ARACATI	CE		False																					Nordeste
697836	Feminino	Técnico de enfermagem			5.0		100	Brasília	DF	1.0	False	10499.0	2672197.0									HOSPITAL GERAL	HOSPITAL GERAL									Centro-Oeste
406305	Feminino	Médico da estratégia de saúde da família					0	MANAUS	AM	1.0	False	7910541.0										CENTRO DE SAUDE/UNIDADE BASICA										Norte
247025	Feminino	Médico de família e comunidade			5.0		100	CARAVELAS	BA	1.0	False	2301199.0										CENTRO DE SAUDE/UNIDADE BASICA										Nordeste
199596	Feminino	População Geral			5.0	a carecia é grande nessa area de saude mental da pessoa privada . Acredito que os profissionais precisam ser mais e que os governantes tem que se preocupar.	100	PORTO VELHO	RO		False																					Norte
31550	Feminino	População Geral					100	TERESINA	PI		False																					Nordeste
465884	Feminino	Técnico de enfermagem			5.0		100	Blumenau	SC	1.0	False	2512718.0										CENTRO DE SAUDE/UNIDADE BASICA										Sul
650905	Masculino	População Geral					39	Oiapoque	AP		False																					Norte
719836	Feminino	População Geral					75				False																					Não Informado
196426	Masculino	Médico da estratégia de saúde da família			5.0	Muito bom!	100	TERESINA	PI	1.0	False	3009041.0										CENTRO DE SAUDE/UNIDADE BASICA										Nordeste
205420	Masculino	Médico da estratégia de saúde da família					57	PANCAS	ES	1.0	False	2448688.0										CENTRO DE SAUDE/UNIDADE BASICA										Sudeste
692856	Feminino	População Geral			5.0		100	Maceió	AL		False																					Nordeste
723134	Feminino	População Geral			5.0		100				False																					Não Informado
716703	Feminino	Agente comunitário de saúde					79	RIO DE JANEIRO	RJ	1.0	False	6855709.0										CENTRO DE SAUDE/UNIDADE BASICA										Sudeste
621170	Feminino	População Geral					0	Vilhena	RO		False																					Norte
455515	Feminino	População Geral			5.0		100	SAO PAULO	SP		False																					Sudeste
373745	Feminino	Assistente social	Técnico de enfermagem		5.0	Muito bom!	100	SALVADOR	BA	2.0	False	2799154.0	4294.0	61360.0	277835.0							HOSPITAL GERAL	CENTRO DE APOIO A SAUDE DA FAMILIA	PRONTO ATENDIMENTO	POLO ACADEMIA DA SAUDE							Nordeste
323607	Feminino	População Geral			5.0	VÍDEO DINÂMICO	100	BEBERIBE	CE		False																					Nordeste
253932	Feminino	População Geral			5.0		100	TABATINGA	AM		False																					Norte
341564	Feminino	Técnico de enfermagem	Técnico de enfermagem da estratégia de saúde da família		5.0		100	UBA	MG	2.0	False	2195429.0	3167569.0									CENTRO DE SAUDE/UNIDADE BASICA	HOSPITAL GERAL									Sudeste
167990	Masculino	Enfermeiro			5.0	UM CURSO MUITO BOM!	100	SALVADOR	BA	1.0	False	3391655.0										CENTRO DE ATENCAO PSICOSSOCIAL										Nordeste
221381	Feminino	Tecnólogo em gestão da tecnologia da informação	Assistente social				0	MACAMBIRA	SE	2.0	False	6222145.0	7562179.0									CENTRAL DE GESTAO EM SAUDE	CENTRO DE ATENCAO PSICOSSOCIAL									Nordeste
231587	Masculino	Farmacêutico					0	GOIANIA	GO	1.0	False	6562280.0										CENTRAL DE GESTAO EM SAUDE										Centro-Oeste
704828	Feminino	Técnico em farmácia					4	Campo Grande	MS	1.0	False	9709.0										HOSPITAL GERAL										Centro-Oeste
712281	Feminino	População Geral					0				False																					Não Informado
257013	Feminino	Auxiliar de enfermagem			5.0		100	CARIACICA	ES	1.0	False	12262.0										CENTRO DE SAUDE/UNIDADE BASICA										Sudeste
98614	Masculino	Agente de combate às endemias					0	ICAPUI	CE	1.0	False	4011287.0										CENTRAL DE GESTAO EM SAUDE										Nordeste
226068	Feminino	Fonoaudiólogo geral			5.0	seria fundamental ter videoaula para cada unidade	100	BARBACENA	MG	1.0	False	2098474.0										HOSPITAL GERAL										Sudeste
13503	Feminino	Auxiliar em saúde bucal					18	GLORINHA	RS	1.0	False	2231077.0										CENTRO DE SAUDE/UNIDADE BASICA										Sul
4573	Feminino	Médico neurologista	Médico da estratégia de saúde da família				79	PICOS	PI	2.0	False	2443422.0	236596.0									CENTRO DE SAUDE/UNIDADE BASICA	CLINICA/CENTRO DE ESPECIALIDADE									Nordeste
186006	Feminino	Médico da estratégia de saúde da família			5.0		100	PARAU	RN	1.0	False	2410303.0										CENTRO DE SAUDE/UNIDADE BASICA										Nordeste
248737	Feminino	População Geral					4	CRATO	CE		False																					Nordeste
238684	Feminino	População Geral					25	SANTA MARIA	RS		False																					Sul
5118	Feminino	Enfermeiro da estratégia de saúde da família					11	IMBE	RS	1.0	False	6306349.0										CENTRO DE SAUDE/UNIDADE BASICA										Sul
304098	Feminino	População Geral			5.0	MUITO BOM	100	BRASILIA	DF		False																					Centro-Oeste
333435	Feminino	Técnico de enfermagem			5.0	Curso de ótmia qualidade. Super recomendo	100	LABREA	AM	1.0	False	9472878.0										UNIDADE DE ATENCAO A SAUDE INDIGENA										Norte
242667	Feminino	População Geral			5.0		100	CRATEUS	CE		False																					Nordeste
226325	Feminino	Enfermeiro					0	PORTO ALEGRE	RS	1.0	False	2237601.0										HOSPITAL GERAL										Sul
24482	Feminino	Médico clínico	Médico da estratégia de saúde da família				18		PI	2.0	False	2460343.0	7892667.0	6557295.0								CENTRO DE SAUDE/UNIDADE BASICA	HOSPITAL GERAL	PRONTO ATENDIMENTO								Nordeste
205779	Feminino	Médico da estratégia de saúde da família			5.0		100			1.0	False	6431682.0										POSTO DE SAUDE										Não Informado
4786	Masculino	Médico da estratégia de saúde da família	Médico clínico		5.0		100	AURORA	CE	2.0	False	2362600.0	4016874.0									CENTRO DE SAUDE/UNIDADE BASICA	CENTRAL DE GESTAO EM SAUDE									Nordeste
183905	Masculino	Psicólogo clínico			5.0	Excelente curso!	100	BELEM	PA	1.0	False	6934056.0										CLINICA/CENTRO DE ESPECIALIDADE										Norte
284583	Masculino	Agente de combate às endemias			4.0		100	RIO BRANCO	AC	1.0	False	7565534.0										CENTRO DE SAUDE/UNIDADE BASICA										Norte
24982	Masculino	Médico da estratégia de saúde da família			4.0		100	FLORIANOPOLIS	SC	1.0	False	2418339.0										CENTRO DE SAUDE/UNIDADE BASICA										Sul
680037	Feminino	Assistente social			5.0	otimo curso	100	Boa Vista	RR	1.0	False	6571999.0										CENTRO DE SAUDE/UNIDADE BASICA										Norte
119502	Feminino	Assistente social					4	ESTEIO	RS	1.0	False	3217787.0										CENTRO DE SAUDE/UNIDADE BASICA										Sul
524095	Feminino	População Geral					11	PORTO VELHO	RO		False																					Norte
628530	Feminino	População Geral					0	Abaetetuba	PA		False																					Norte
384211	Feminino	Psicólogo clínico			5.0		100	RIO BRANCO	AC	1.0	False	2000407.0										CENTRO DE SAUDE/UNIDADE BASICA										Norte
290734	Feminino	Técnico de enfermagem da estratégia de saúde da família	Técnico de enfermagem		5.0		100	CAMPO MAIOR	PI	2.0	False	5389976.0	5828856.0									POSTO DE SAUDE	PRONTO SOCORRO ESPECIALIZADO									Nordeste
486206	Feminino	Técnico em farmácia			5.0	Adorei o curso	100	Paes Landim	PI	1.0	False	102105.0										HOSPITAL GERAL										Nordeste
279457	Feminino	Técnico de enfermagem					79	ALTAMIRA	PA	1.0	False	3176053.0										CLINICA/CENTRO DE ESPECIALIDADE										Norte
649959	Feminino	Auxiliar em saúde bucal da estratégia de saúde da família					0	Boquim	SE	1.0	False	6407641.0										CENTRO DE SAUDE/UNIDADE BASICA										Nordeste
562505	Masculino	População Geral					100	Porto Velho	RO		False																					Norte
165206	Feminino	População Geral					0	TERESINA	PI		False																					Nordeste
264011	Feminino	Técnico de enfermagem			5.0		100	ANDIRA	PR	1.0	False	2582473.0	6355099.0									HOSPITAL GERAL	CENTRAL DE GESTAO EM SAUDE									Sul
275314	Feminino	Técnico de enfermagem					43	JEQUIE	BA	1.0	False	2400693.0										HOSPITAL GERAL										Nordeste
421224	Feminino	Terapeuta ocupacional			5.0	Ainda não recebi o certificado. Quanto tempo demora?	100	BELEM	PA	1.0	False	5262100.0										HOSPITAL ESPECIALIZADO										Norte
353870	Feminino	Auxiliar em saúde bucal	Atendente de farmácia - balconista		5.0	ótimo curso!	100	SENA MADUREIRA	AC	2.0	False	2000466.0	2003015.0									CENTRO DE SAUDE/UNIDADE BASICA	CENTRO DE SAUDE/UNIDADE BASICA									Norte
324056	Feminino	População Geral			5.0	adorei	100	ARACATI	CE		False																					Nordeste
569167	Masculino	População Geral					0	Parintins	AM		False																					Norte
261347	Masculino	População Geral					0	SAO BORJA	RS		False																					Sul
555393	Masculino	Técnico de enfermagem			5.0	Ótimo Curso	100	BRASILIA	DF	1.0	False	6876617.0										HOSPITAL ESPECIALIZADO										Centro-Oeste
551501	Feminino	Médico da estratégia de saúde da família			5.0		100	Itajaí	SC	1.0	False	7282621.0										CENTRO DE SAUDE/UNIDADE BASICA										Sul
436323	Feminino	População Geral			5.0	Agradeço o aprendizado proporcionalidade pelo curso	100	BRASILIA	DF		False																					Centro-Oeste
718095	Masculino	População Geral			5.0		100				False																					Não Informado
259439	Feminino	População Geral					0	URUGUAIANA	RS		False																					Sul
587707	Feminino	Técnico de enfermagem da estratégia de saúde da família			5.0	Gsotei	100	Uruguaiana	RS	1.0	False	2247275.0										CENTRO DE SAUDE/UNIDADE BASICA										Sul
273828	Masculino	Enfermeiro			5.0		100	VIANOPOLIS	GO	1.0	False	6775535.0										CENTRAL DE GESTAO EM SAUDE										Centro-Oeste
91110	Feminino	População Geral			5.0	Muito bom o curso , de forma sucinta detalhou informações importantes sobre a atuação da atenção básica por meio da estratégia de saúde da famiilia a abordagem e o cuidado as pessoas privadas de liberdade. Aguardo novos cursos com a qualidade desses todos	100	SANTA MARIA	RS		False																					Sul
332414	Feminino	População Geral					18	CAXIAS DO SUL	RS		False																					Sul
373892	Feminino	Assistente social			5.0	ótimo curso, muito didático, bem organizado e muito rico em conteúdo	100	BRASILIA	DF	1.0	False	2617293.0										CENTRO DE SAUDE/UNIDADE BASICA										Centro-Oeste
127542	Feminino	Psicólogo clínico					4	PALMAS	TO	1.0	False	2468018.0										CENTRAL DE GESTAO EM SAUDE										Norte
338022	Feminino	População Geral					0	ASSIS BRASIL	AC		False																					Norte
313814	Masculino	População Geral					43	CAPANEMA	PA		False																					Norte
206177	Feminino	Médico da estratégia de saúde da família			5.0		100	MAUA	SP	1.0	False	2051737.0										CENTRO DE SAUDE/UNIDADE BASICA										Sudeste
286429	Feminino	Médico clínico					4	SANTA CRUZ DO SUL	RS	1.0	False	2252260.0	7514832.0									HOSPITAL GERAL	UNIDADE DE APOIO DIAGNOSE E TERAPIA (SADT ISOLADO)									Sul
671580	Feminino	Enfermeiro			5.0	Laryssa Costa	100	Manaus	AM	1.0	False	3236552.0										CLINICA/CENTRO DE ESPECIALIDADE										Norte
214293	Feminino	Médico da estratégia de saúde da família					100	ANTONIO PRADO	RS	1.0	False	2236435.0										POSTO DE SAUDE										Sul
712065	Feminino	População Geral					100				False																					Não Informado
715185	Masculino	População Geral					0				False																					Não Informado
466464	Masculino	Médico da estratégia de saúde da família					0	Campina Grande	PB	1.0	False	2605740.0										CENTRO DE SAUDE/UNIDADE BASICA										Nordeste
482285	Feminino	População Geral					21	Rio Grande	RS		False																					Sul
342297	Feminino	População Geral			5.0	mais vídeo aula, mais casos.	100	PACO DO LUMIAR	MA		False																					Nordeste
689776	Feminino	Agente comunitário de saúde					61	Barra do Corda	MA	1.0	False	2462575.0										CENTRO DE SAUDE/UNIDADE BASICA										Nordeste
600716	Feminino	Técnico de enfermagem			5.0	gostei muito!!	100	Charqueadas	RS	1.0	False	2225077.0										SERVICO DE ATENCAO DOMICILIAR ISOLADO(HOME CARE)										Sul
715068	Feminino	Assistente social			5.0		100			1.0	False	3065596.0										CENTRO DE SAUDE/UNIDADE BASICA										Não Informado
714894	Feminino	População Geral			5.0	sensacional	100				False																					Não Informado
206179	Feminino	Médico da estratégia de saúde da família			5.0		100	MAUA	SP	1.0	False	2032112.0										CENTRO DE SAUDE/UNIDADE BASICA										Sudeste
214797	Masculino	Médico clínico	Médico da estratégia de saúde da família		5.0		100	PARNAIBA	PI	2.0	False	2364972.0	3769135.0									CENTRO DE SAUDE/UNIDADE BASICA	HOSPITAL GERAL									Nordeste
432946	Feminino	População Geral			5.0	Adorei o curso!!! Parabéns!!! Obrigada!!!	100	ERVAL GRANDE	RS		False																					Sul
364431	Feminino	Assistente social			5.0	Gostei muito	100	BRASILIA	DF	1.0	False	676098.0										CENTRO DE SAUDE/UNIDADE BASICA										Centro-Oeste
249524	Masculino	Técnico de enfermagem			5.0	ótimo	100	PORTO ALEGRE	RS	1.0	False	7313810.0										CENTRO DE ATENCAO PSICOSSOCIAL										Sul
208415	Masculino	Médico endocrinologista e metabologista	Médico clínico		5.0	EXCELENTE CURSO...	100	MARIALVA	PR	2.0	False	2571722.0	158208.0	2774313.0	2743469.0	9365230.0	9890122.0					CENTRO DE SAUDE/UNIDADE BASICA	POLICLINICA	HOSPITAL GERAL	HOSPITAL GERAL	CLINICA/CENTRO DE ESPECIALIDADE	CLINICA/CENTRO DE ESPECIALIDADE					Sul
226448	Feminino	Enfermeiro					0	PORTO ALEGRE	RS	1.0	False	4067711.0										CENTRO DE ATENCAO PSICOSSOCIAL										Sul
287761	Feminino	Psicólogo clínico					0	CURITIBA	PR	1.0	False	18503.0										CENTRO DE SAUDE/UNIDADE BASICA										Sul
115122	Masculino	Enfermeiro da estratégia de saúde da família			5.0		100	SAO LUIS	MA	1.0	False	2310090.0										CENTRO DE SAUDE/UNIDADE BASICA										Nordeste
39665	Masculino	Médico pediatra			5.0		100	ARACAJU	SE	1.0	False	6568343.0										HOSPITAL GERAL										Nordeste
215336	Masculino	População Geral					0	BRASILIA	DF		False																					Centro-Oeste
114357	Masculino	População Geral					0	JUAZEIRO DO NORTE	CE		False																					Nordeste
251959	Masculino	População Geral			5.0		100	RIO BRANCO	AC		False																					Norte
689274	Feminino	População Geral			5.0	Curso muito bom!	100	Brasília	DF		False																					Centro-Oeste
297626	Feminino	Técnico de enfermagem			5.0	muito bom	100	MAQUINE	RS	1.0	False	7897162.0										PRONTO ATENDIMENTO										Sul
629587	Feminino	População Geral					0	Rio Branco	AC		False																					Norte
1013	Masculino	Gerente de serviços de saúde			5.0	GOSTEI DOS CONTEÚDOS E DA METODOLOGIA DO CURSO. PARABÉNS	100	ARAUA	SE	1.0	False	6231241.0										CENTRAL DE GESTAO EM SAUDE										Nordeste
442177	Masculino	População Geral					0	DOURADOS	MS		False																					Centro-Oeste
297707	Feminino	Técnico de enfermagem da estratégia de saúde da família	Técnico de enfermagem		5.0	muito bom	100	URUGUAIANA	RS	2.0	False	2247259.0	224819.0									CENTRO DE SAUDE/UNIDADE BASICA	HOSPITAL GERAL									Sul
250947	Masculino	População Geral					0	ITAPIPOCA	CE		False																					Nordeste
279402	Feminino	População Geral			5.0	excelente	100	NOVA HARTZ	RS		False																					Sul
662963	Feminino	População Geral					0	Simão Dias	SE		False																					Nordeste
377936	Feminino	População Geral					0	BRASILIA	DF		False																					Centro-Oeste
283033	Feminino	População Geral			5.0		100	PORTO ALEGRE	RS		False																					Sul
266321	Feminino	Médico residente			5.0	Grata	100	PORTO VELHO	RO	1.0	False	10499.0										HOSPITAL GERAL										Norte
268051	Feminino	População Geral			3.0	A preocupação em melhor qualificar as equipes de saúde é indispensável para	100	NATAL	RN		False																					Nordeste
3123	Feminino	Médico da estratégia de saúde da família			4.0		100	JOAO PESSOA	PB	1.0	False	2343436.0										CENTRO DE SAUDE/UNIDADE BASICA										Nordeste
279889	Feminino	População Geral			5.0		100	SAO GABRIEL DA CACHOEIRA	AM		False																					Norte
593524	Feminino	Enfermeiro					0	SANTA MARIA	RS	1.0	False	2242621.0										POLICLINICA										Sul
43224	Masculino	Médico clínico					50	BRASILIA	DF	1.0	False	2310694.0	2310708.0									UNIDADE DE ATENCAO A SAUDE INDIGENA	UNIDADE DE ATENCAO A SAUDE INDIGENA									Centro-Oeste
711642	Masculino	População Geral			5.0		100				False																					Não Informado
481799	Feminino	População Geral					0	Porto Alegre	RS		False																					Sul
508817	Feminino	Psicólogo clínico					0	Goiânia	GO	1.0	False	2338424.0										HOSPITAL GERAL										Centro-Oeste
57645	Feminino	Médico da estratégia de saúde da família	Médico dermatologista		4.0	Os módulos com recursos audiovisuais são mais aproveitados no sentido de assmilar o conteúdo!	100	CARUARU	PE	2.0	False	2682559.0	9180508.0	9597220.0								CENTRO DE SAUDE/UNIDADE BASICA	CLINICA/CENTRO DE ESPECIALIDADE	CLINICA/CENTRO DE ESPECIALIDADE								Nordeste
698380	Feminino	População Geral			5.0		100	Cascavel	PR		False																					Sul
88465	Feminino	Agente comunitário de saúde					0	CAICO	RN	1.0	False	7777086.0										CENTRO DE SAUDE/UNIDADE BASICA										Nordeste
28797	Masculino	Enfermeiro					0	BLUMENAU	SC	1.0	False	2674645.0	7115148.0									HOSPITAL/DIA - ISOLADO	CENTRO DE ATENCAO PSICOSSOCIAL									Sul
4913	Masculino	População Geral			5.0	Excelente.	100	BRASILIA	DF		False																					Centro-Oeste
267510	Feminino	Técnico de enfermagem			5.0	5 estrelas	100	VILA VELHA	ES	1.0	False	6669565.0										CENTRAL DE GESTAO EM SAUDE										Sudeste
148484	Feminino	Enfermeiro	Enfermeiro da estratégia de saúde da família				7	PICUI	PB	2.0	False	2362856.0	6928846.0									POSTO DE SAUDE	HOSPITAL GERAL									Nordeste
617350	Feminino	População Geral					0	São José	SC		False																					Sul
720297	Masculino	Terapeuta ocupacional			5.0	O material do curso poderia incluir vídeos, deixaria mais dinâmico e menos cansativo	100			1.0	False	7130767.0	9114807.0									CENTRO DE SAUDE/UNIDADE BASICA	CENTRO DE SAUDE/UNIDADE BASICA									Não Informado
114341	Feminino	População Geral					0	PARNAMIRIM	RN		False																					Nordeste
102353	Feminino	Psicólogo clínico					0	RIO DO SUL	SC	1.0	False	5982235.0										CENTRO DE SAUDE/UNIDADE BASICA										Sul
34321	Masculino	Médico da estratégia de saúde da família			5.0	Bom	100	SAO JOSE DO EGITO	PE	1.0	False	2635658.0										CENTRO DE SAUDE/UNIDADE BASICA										Nordeste
439818	Feminino	População Geral			4.0	o curso e muito bom! parabéns a todos que contribuíram pra esse aprendizado.	100	RECIFE	PE		False																					Nordeste
279847	Masculino	População Geral			5.0		100	CRUZ ALTA	RS		False																					Sul
291946	Feminino	População Geral					0	SAO LUIS	MA		False																					Nordeste
662504	Feminino	População Geral			5.0		100	Natal	RN		False																					Nordeste
182941	Masculino	Médico da estratégia de saúde da família			5.0		100	SAO MIGUEL	RN	1.0	False	2380854.0										CENTRO DE SAUDE/UNIDADE BASICA										Nordeste
668645	Feminino	Auxiliar de enfermagem da estratégia de saúde da família					50	Foz do Iguaçu	PR	1.0	False	5133815.0										CENTRO DE SAUDE/UNIDADE BASICA										Sul
665210	Feminino	Técnico de enfermagem			5.0		100	São Pedro do Sul	RS	1.0	False	3502368.0										CENTRO DE SAUDE/UNIDADE BASICA										Sul
458514	Feminino	Assistente social			5.0	Muito bom	100	XINGUARA	PA	1.0	False	2382431.0										HOSPITAL GERAL										Norte
616078	Feminino	Assistente social					0	SAO MIGUEL DO IGUACU	PR	1.0	False	2587467.0	7444982.0									CENTRO DE SAUDE/UNIDADE BASICA	CENTRO DE ATENCAO PSICOSSOCIAL									Sul
561663	Masculino	População Geral			5.0	Gostei. Informações importante para formação do profissional da saúde e comunidade.	100	Diadema	SP		False																					Sudeste
143205	Feminino	População Geral					0	BRASILIA	DF		False																					Centro-Oeste
251919	Feminino	Farmacêutico			5.0	muito interessante	100	FATIMA DO SUL	MS	1.0	False	7290810.0										CENTRO DE SAUDE/UNIDADE BASICA										Centro-Oeste
214775	Feminino	Médico da estratégia de saúde da família					100	TAPIRATIBA	SP	1.0	False	446882.0										CENTRO DE SAUDE/UNIDADE BASICA										Sudeste
239218	Masculino	Médico da estratégia de saúde da família					0	MANAUS	AM	1.0	False	185841.0										UNIDADE MOVEL FLUVIAL										Norte
345269	Feminino	População Geral			5.0		100	PORTO ALEGRE	RS		False																					Sul
180537	Feminino	Enfermeiro da estratégia de saúde da família					32	CHARQUEADAS	RS	1.0	False	2225018.0										POSTO DE SAUDE										Sul
255322	Feminino	População Geral			5.0		100	GOIANESIA	GO		False																					Centro-Oeste
266127	Masculino	População Geral			5.0	Excelente curso!	100	NATAL	RN		False																					Nordeste
26646	Feminino	Médico dermatologista	Gerente administrativo	Médico clínico	5.0		100	TAUA	CE	3.0	False	395145.0	6492983.0	694878.0	6632513.0	7396368.0						POLICLINICA	CLINICA/CENTRO DE ESPECIALIDADE	CLINICA/CENTRO DE ESPECIALIDADE	CLINICA/CENTRO DE ESPECIALIDADE	PRONTO ATENDIMENTO						Nordeste
383465	Feminino	População Geral			5.0		100	TAPES	RS		False																					Sul
56450	Feminino	Médico da estratégia de saúde da família					25	RIO GRANDE	RS	1.0	False	2818655.0										CENTRO DE SAUDE/UNIDADE BASICA										Sul
302187	Masculino	Médico clínico			5.0		100	LAPAO	BA	1.0	False	2474042.0	256007.0									CENTRO DE SAUDE/UNIDADE BASICA	HOSPITAL GERAL									Nordeste
488378	Masculino	População Geral					100	Salvador	BA		False																					Nordeste
664314	Feminino	Cirurgião dentista - clínico geral			5.0		100	Passo Fundo	RS	1.0	False	71609.0										POLICLINICA										Sul
158714	Feminino	Técnico de enfermagem			5.0	massa	100	SAO GONCALO DO AMARANTE	RN	1.0	False	2653982.0										HOSPITAL GERAL										Nordeste
214979	Feminino	Médico da estratégia de saúde da família			5.0		100	RIO DE JANEIRO	RJ	1.0	False	2295032.0										CENTRO DE SAUDE/UNIDADE BASICA										Sudeste
134627	Feminino	População Geral			5.0		100	BARRA DO GARCAS	MT		False																					Centro-Oeste
16665	Masculino	População Geral			5.0	gostaria de fazer outros cursos, ou especialização ou mestrado ou doutorado sanduíche.	100	SAO JOAO DO SABUGI	RN		False																					Nordeste
656949	Feminino	População Geral					7	Natal	RN		False																					Nordeste
168376	Masculino	Enfermeiro			5.0	muito bom	100	SAO JOAO DE MERITI	RJ	1.0	False	9151532.0										HOSPITAL GERAL										Sudeste
303402	Masculino	Agente comunitário de saúde			5.0		100	LAGOA NOVA	RN	1.0	False	2476428.0										CENTRO DE SAUDE/UNIDADE BASICA										Nordeste
222112	Feminino	Agente de ação social			5.0	Exelente curso , obrigada por ter feito parte desse conhecimento.	100	SAO PEDRO DO SUL	RS	1.0	False	6846483.0										CENTRO DE ATENCAO PSICOSSOCIAL										Sul
4695	Feminino	Médico clínico			5.0		100	MARINGA	PR	1.0	False	2586169.0	2586401.0	2594714.0	2743469.0	2743477.0	6986609.0	7070640.0	9365230.0	2825589.0		CENTRO DE SAUDE/UNIDADE BASICA	HOSPITAL GERAL	HOSPITAL GERAL	HOSPITAL GERAL	HOSPITAL GERAL	HOSPITAL GERAL	HOSPITAL GERAL	PRONTO ATENDIMENTO	PRONTO ATENDIMENTO		Sul
309198	Feminino	População Geral			5.0	Ótimo curso, atingiu minhas expectativas.	100	SANTA MARIA	RS		False																					Sul
256304	Feminino	População Geral					25	NATAL	RN		False																					Nordeste
711370	Masculino	Técnico de enfermagem			5.0		100			1.0	False	9488510.0										PRONTO ATENDIMENTO										Não Informado
188887	Feminino	Médico pediatra					0	MACAPA	AP	1.0	False	3012212.0										HOSPITAL ESPECIALIZADO										Norte
129474	Masculino	Psicólogo clínico					32	BELO HORIZONTE	MG	1.0	False	3329917.0										CENTRO DE SAUDE/UNIDADE BASICA										Sudeste
683478	Feminino	População Geral					0				False																					Não Informado
250274	Feminino	Auxiliar em saúde bucal da estratégia de saúde da família			5.0		100	CACEQUI	RS	1.0	False	2242214.0										CENTRO DE SAUDE/UNIDADE BASICA										Sul
286781	Feminino	População Geral					43	BALNEARIO CAMBORIU	SC		False																					Sul
599673	Masculino	População Geral			5.0	Ótimo curso!	100	Brusque	SC		False																					Sul
196406	Masculino	Médico nutrologista	Médico da estratégia de saúde da família		5.0	excelente curso	100	GUARAPARI	ES	2.0	False	5117232.0	2615266.0									CENTRO DE SAUDE/UNIDADE BASICA	CLINICA/CENTRO DE ESPECIALIDADE									Sudeste
656906	Feminino	População Geral			5.0		100	Macaíba	RN		False																					Nordeste
557506	Masculino	População Geral			5.0		100	Marabá	PA		False																					Norte
333356	Feminino	Auxiliar em saúde bucal da estratégia de saúde da família					0	CAPANEMA	PR	1.0	False	2583704.0										CENTRO DE SAUDE/UNIDADE BASICA										Sul
323927	Feminino	Administrador			5.0		100	VALENCA	BA	1.0	False	7737033.0										CENTRO DE SAUDE/UNIDADE BASICA										Nordeste
339392	Feminino	População Geral			5.0		100	TRAMANDAI	RS		False																					Sul
86444	Feminino	Enfermeiro			5.0	muito bom!	100	CUIABA	MT	1.0	False	673099.0										CLINICA/CENTRO DE ESPECIALIDADE										Centro-Oeste
293255	Feminino	Atendente de farmácia - balconista			5.0		100	CURITIBA	PR	1.0	False	6765343.0										CENTRAL DE GESTAO EM SAUDE										Sul
125706	Feminino	População Geral			5.0	Obrigada! =]	100	CRATO	CE		False																					Nordeste
275763	Feminino	População Geral					0	BELEM	PA		False																					Norte
51667	Feminino	População Geral					100	MATINHOS	PR		False																					Sul
98675	Feminino	Psicólogo clínico					43	DOURADOS	MS	1.0	False	2710897.0										CENTRO DE SAUDE/UNIDADE BASICA										Centro-Oeste
289834	Feminino	População Geral			4.0		100	BOA VISTA	RR		False																					Norte
3525	Masculino	Médico clínico			5.0	O curso é ótimo	100	SAO LUIS	MA	1.0	False	6568734.0										PRONTO ATENDIMENTO										Nordeste
118401	Masculino	População Geral			5.0	obrigado	100	NATAL	RN		False																					Nordeste
693800	Feminino	População Geral			5.0	anaviviansilva@hotmail.com	100	Rio Branco	AC		False																					Norte
636088	Feminino	População Geral			5.0		100	Guanambi	BA		False																					Nordeste
406349	Feminino	Médico da estratégia de saúde da família			4.0		100	RIO BRANCO	AC	1.0	False	3037169.0										CENTRO DE SAUDE/UNIDADE BASICA										Norte
592452	Feminino	Enfermeiro					0	Peri Mirim	MA	1.0	False	9297308.0	494747.0	494402.0								CLINICA/CENTRO DE ESPECIALIDADE	UNIDADE DE ATENCAO A SAUDE INDIGENA	UNIDADE DE ATENCAO A SAUDE INDIGENA								Nordeste
55250	Feminino	Agente comunitário de saúde					0	CAIRU	BA	1.0	False	2387239.0										CENTRO DE SAUDE/UNIDADE BASICA										Nordeste
27252	Feminino	População Geral			5.0		100	SAO LEOPOLDO	RS		False																					Sul
223078	Feminino	Enfermeiro da estratégia de saúde da família					0	BRASILIA	DF	1.0	False	3742822.0	7108923.0									CENTRO DE SAUDE/UNIDADE BASICA	CENTRO DE SAUDE/UNIDADE BASICA									Centro-Oeste
410547	Feminino	Assistente social			5.0	ampliar os conhecimentos é muito bom e o curso traz a tona realidade que eu desconhecia,como também proporciona melhoria no trabalho em que eu vier a realizar.Cursoi muito bom!	100	SAO BERNARDO DO CAMPO	SP	1.0	False	2091313.0	6048633.0									CENTRO DE SAUDE/UNIDADE BASICA	HOSPITAL GERAL									Sudeste
241709	Feminino	População Geral			5.0	eu adorei o curso e recomendo.	100	VARZEA GRANDE	MT		False																					Centro-Oeste
322239	Feminino	Agente comunitário de saúde			5.0	AMEI MUITO UTIL	100	ARAPUTANGA	MT	1.0	False	9036253.0										CENTRO DE SAUDE/UNIDADE BASICA										Centro-Oeste
529385	Feminino	Enfermeiro					0	NOVO HAMBURGO	RS	1.0	False	6437230.0										CENTRAL DE GESTAO EM SAUDE										Sul
246710	Feminino	População Geral					25	MOSSORO	RN		False																					Nordeste
218795	Feminino	População Geral			5.0		100	PORTO ALEGRE	RS		False																					Sul
680938	Feminino	Técnico de enfermagem			5.0	muito bom o conteúdo programático do curso	100	Rio Grande	RS	1.0	False	670065.0										CONSULTORIO ISOLADO										Sul
275489	Feminino	Enfermeiro					32	PALMAS	TO	1.0	False	2755157.0	2786117.0									HOSPITAL GERAL	HOSPITAL GERAL									Norte
315877	Masculino	Médico da estratégia de saúde da família	Médico clínico		5.0	BEM PROVEITOSO	100	ARACAJU	SE	2.0	False	2679957.0	6359825.0									POSTO DE SAUDE	CENTRO DE ATENCAO PSICOSSOCIAL									Nordeste
616743	Feminino	Auxiliar de enfermagem			5.0		100	Sabará	MG	1.0	False	2115662.0										HOSPITAL GERAL										Sudeste
354617	Feminino	Auxiliar em saúde bucal da estratégia de saúde da família			5.0	muito proveitoso para mim	100	CAMPO MAIOR	PI	1.0	False	2609177.0										CENTRO DE SAUDE/UNIDADE BASICA										Nordeste
677070	Masculino	População Geral			5.0		100	Coxim	MS		False																					Centro-Oeste
26814	Feminino	Médico da estratégia de saúde da família			5.0		100	GOIANIA	GO	1.0	False	9606068.0										CENTRO DE SAUDE/UNIDADE BASICA										Centro-Oeste
317626	Masculino	Médico da estratégia de saúde da família	Médico cirurgião geral	Médico clínico			100	RIO GRANDE	RS	3.0	False	2700964.0	9732616.0	220515.0	2233355.0							CENTRO DE SAUDE/UNIDADE BASICA	CENTRO DE SAUDE/UNIDADE BASICA	HOSPITAL GERAL	CLINICA/CENTRO DE ESPECIALIDADE							Sul
296206	Feminino	População Geral			5.0	Excelente curso	100	BOM JARDIM	PE		False																					Nordeste
456237	Masculino	População Geral			5.0		100	DOURADOS	MS		False																					Centro-Oeste
527750	Feminino	População Geral					7	Curitiba	PR		False																					Sul
238081	Feminino	Fonoaudiólogo geral					4	SAO JOSE	SC	1.0	False	2513609.0	9758356.0	5343488.0								CENTRO DE SAUDE/UNIDADE BASICA	POLICLINICA	CLINICA/CENTRO DE ESPECIALIDADE								Sul
15670	Feminino	Fonoaudiólogo geral					0	PARINTINS	AM	1.0	False	9531181.0										CONSULTORIO ISOLADO										Norte
223094	Feminino	População Geral			5.0	MUITO BOM E OBJETIVO	100	BALNEARIO CAMBORIU	SC		False																					Sul
646759	Feminino	População Geral			5.0	Bom	100	Ponta Porã	MS		False																					Centro-Oeste
514950	Feminino	Médico da estratégia de saúde da família			5.0	EXCELENTES INFORMAÇÕES.	100	Barbalha	CE	1.0	False	2621029.0										CENTRO DE SAUDE/UNIDADE BASICA										Nordeste
323450	Feminino	População Geral			5.0		100	PORTO ALEGRE	RS		False																					Sul
229806	Feminino	População Geral					0	JUAZEIRO DO NORTE	CE		False																					Nordeste
270919	Feminino	População Geral					11	BELEM	PA		False																					Norte
399742	Feminino	População Geral			5.0		100	SALTO DO JACUI	RS		False																					Sul
570442	Masculino	População Geral					11	São Luís	MA		False																					Nordeste
474192	Feminino	População Geral					100	Cairu	BA		False																					Nordeste
438847	Feminino	População Geral					0	SEGREDO	RS		False																					Sul
28072	Feminino	Enfermeiro					0	ANAPOLIS	GO	1.0	False	7529368.0										PRONTO ATENDIMENTO										Centro-Oeste
723694	Masculino	População Geral			5.0	bacana	100				False																					Não Informado
175932	Masculino	Médico da estratégia de saúde da família	Médico residente				50	GOIANIA	GO	2.0	False	9655093.0	2338351.0									CENTRO DE SAUDE/UNIDADE BASICA	HOSPITAL GERAL									Centro-Oeste
298346	Feminino	População Geral					18	PARNAMIRIM	RN		False																					Nordeste
97281	Feminino	Técnico de enfermagem			4.0	Adorei fazer esse curso pois adquirir, mais conhecimentor nessa area	100	PAULISTA	PE	1.0	False	6645348.0	398373.0									CENTRO DE SAUDE/UNIDADE BASICA	HOSPITAL ESPECIALIZADO									Nordeste
639537	Feminino	População Geral			5.0		100	Formosa	GO		False																					Centro-Oeste
348134	Feminino	Agente comunitário de saúde					39	CAMPO GRANDE	MS	1.0	False	2000504.0										CENTRO DE SAUDE/UNIDADE BASICA										Centro-Oeste
104142	Masculino	Agente comunitário de saúde			5.0		100	GUARABIRA	PB	1.0	False	3393259.0										CENTRO DE SAUDE/UNIDADE BASICA										Nordeste
25703	Masculino	Agente comunitário de saúde					4	JI-PARANA	RO	1.0	False	2495295.0										CENTRO DE SAUDE/UNIDADE BASICA										Norte
713427	Feminino	População Geral					0				False																					Não Informado
6047	Masculino	Médico da estratégia de saúde da família	Médico clínico				100	MARINGA	PR	2.0	False	2586355.0	2594714.0									CENTRO DE SAUDE/UNIDADE BASICA	HOSPITAL GERAL									Sul
582495	Feminino	Técnico de enfermagem					4	Natal	RN	1.0	False	2408260.0										HOSPITAL ESPECIALIZADO										Nordeste
270772	Feminino	Técnico de enfermagem			5.0	aprendi muito sobre as necessidades de saude desta população. Enriquecedor. Parabéns!	100	RIBEIRAO DAS NEVES	MG	1.0	False	26921.0										HOSPITAL GERAL										Sudeste
181621	Masculino	População Geral			5.0		100	BRASILIA	DF		False																					Centro-Oeste
301015	Feminino	Enfermeiro			5.0	OTIMO	100	Natal	RN	1.0	False	2653923.0										HOSPITAL GERAL										Nordeste
714558	Feminino	Agente de combate às endemias					0			1.0	False	2665697.0										UNIDADE DE VIGILANCIA EM SAUDE										Não Informado
202690	Masculino	População Geral			5.0	gostei muito	100	BOQUEIRAO	PB		False																					Nordeste
570686	Feminino	População Geral					100	Chapecó	SC		False																					Sul
1275	Masculino	População Geral			5.0	Gostei muito. Estaria bem adicionar alguns exemplos práticos.	100	CURITIBA	PR		False																					Sul
462073	Feminino	Enfermeiro			5.0		100	MEDIANEIRA	PR	1.0	False	2740338.0										HOSPITAL ESPECIALIZADO										Sul
229536	Masculino	População Geral					0	VILA VELHA	ES		False																					Sudeste
453400	Masculino	Enfermeiro					11	MEDICILANDIA	PA	1.0	False	9111999.0										COOPERATIVA OU EMPRESA DE CESSAO DE TRABALHADORES NA SAUDE										Norte
481559	Masculino	População Geral			5.0		100	Lagoa Vermelha	RS		False																					Sul
1479	Masculino	População Geral			5.0		100	CURITIBA	PR		False																					Sul
723096	Feminino	População Geral					36				False																					Não Informado
224646	Feminino	População Geral					0	ANANINDEUA	PA		False																					Norte
450126	Masculino	População Geral			5.0		100	CASCAVEL	PR		False																					Sul
18677	Feminino	Terapeuta ocupacional					0	BELEM	PA	1.0	False	9493492.0										CLINICA/CENTRO DE ESPECIALIDADE										Norte
292928	Feminino	População Geral			5.0	eu gostei do curso	100	BELEM	PA		False																					Norte
615442	Feminino	Enfermeiro			5.0	GOSTEI DE TUDO.. COMO FAÇO PARA PEGAR O CERTIFICADO?	100	General Câmara	RS	1.0	False	5880890.0	5880904.0	9528792.0								CENTRO DE SAUDE/UNIDADE BASICA	CENTRO DE SAUDE/UNIDADE BASICA	HOSPITAL GERAL								Sul
225321	Feminino	População Geral					0	CURITIBA	PR		False																					Sul
286005	Masculino	População Geral					50	DOURADOS	MS		False																					Centro-Oeste
140376	Feminino	Atendente de farmácia - balconista	Técnico em farmácia		5.0		100	NOVA CRUZ	RN	2.0	False	9467718.0	2374749.0									HOSPITAL GERAL	HOSPITAL GERAL									Nordeste
266085	Feminino	População Geral			5.0	Adorei o curso é um tema bem interessante, a saúde no sistema prisional	100	SAO BORJA	RS		False																					Sul
23964	Feminino	População Geral			5.0		100	PRAIA GRANDE	SP		False																					Sudeste
495555	Masculino	População Geral					0	São João do Sabugi	RN		False																					Nordeste
190157	Masculino	População Geral			5.0	Pratico e objetivo. Muito bom.	100	BARREIRAS	BA		False																					Nordeste
584695	Masculino	População Geral					0	São José da Lapa	MG		False																					Sudeste
3000	Feminino	Médico do trabalho			5.0	Excelente explanação	100	NATAL	RN	1.0	False	2473577.0										HOSPITAL GERAL										Nordeste
647426	Feminino	Técnico de enfermagem					0	Imperatriz	MA	1.0	False	7904894.0										PRONTO ATENDIMENTO										Nordeste
130002	Feminino	População Geral					0	MONTE DO CARMO	TO		False																					Norte
713570	Feminino	População Geral			5.0	Muito bom o Curso	100				False																					Não Informado
290611	Feminino	Enfermeiro			5.0	Curso ótimo!	100	BALSAS	MA	1.0	False	2442108.0										HOSPITAL GERAL										Nordeste
481563	Feminino	População Geral			5.0		100	Cascavel	PR		False																					Sul
222935	Feminino	População Geral			5.0		100	BARREIRAS	BA		False																					Nordeste
254383	Feminino	Cirurgião-dentista da estratégia de saúde da família			5.0	Curso excelente! Faz referência a várias Políticas Públicas de Saúde de maneira simples e objetiva.	100	RECIFE	PE	1.0	False	2349272.0										CENTRO DE SAUDE/UNIDADE BASICA										Nordeste
231532	Feminino	População Geral			5.0		100	GUAMARE	RN		False																					Nordeste
727383	Feminino	População Geral			5.0	muito enriquecedor	100				False																					Não Informado
425770	Masculino	População Geral			5.0		100	JABOATAO DOS GUARARAPES	PE		False																					Nordeste
216187	Feminino	Assistente social			5.0		100	MACEIO	AL	1.0	False	2003899.0										CENTRO DE ATENCAO HEMOTERAPIA E OU HEMATOLOGICA										Nordeste
178077	Feminino	Cirurgião dentista - clínico geral			4.0		100	PALMAS	TO	1.0	False	3581438.0										CENTRO DE SAUDE/UNIDADE BASICA										Norte
342704	Feminino	Enfermeiro			5.0	adorei	100	RECIFE	PE	1.0	False	6559379.0	112097.0	884.0								HOSPITAL GERAL	HOSPITAL GERAL	CLINICA/CENTRO DE ESPECIALIDADE								Nordeste
247221	Feminino	Auxiliar de enfermagem da estratégia de saúde da família	Técnico de enfermagem		5.0		100	MOSSORO	RN	2.0	False	2501929.0	3519414.0	6902235.0								CENTRO DE SAUDE/UNIDADE BASICA	HOSPITAL GERAL	CENTRO DE ATENCAO PSICOSSOCIAL								Nordeste
213023	Masculino	Médico da estratégia de saúde da família			5.0		100	SAPUCAIA	RJ	1.0	False	2274450.0										CENTRO DE SAUDE/UNIDADE BASICA										Sudeste
587505	Masculino	Médico da estratégia de saúde da família	Médico ortopedista e traumatologista				0	Itapipoca	CE	2.0	False	2478560.0	2552086.0									CENTRO DE SAUDE/UNIDADE BASICA	HOSPITAL GERAL									Nordeste
699639	Feminino	População Geral			5.0	Ótimo	100	Campo Novo de Rondônia	RO		False																					Norte
661098	Não Informado	Enfermeiro					11			1.0	False	2653982.0										HOSPITAL GERAL										Não Informado
418667	Feminino	População Geral					0	SAO LUIS	MA		False																					Nordeste
325400	Feminino	População Geral					61	SANTANA DO MATOS	RN		False																					Nordeste
582413	Feminino	Técnico de enfermagem			5.0		100	Turvânia	GO	1.0	False	2382474.0										HOSPITAL GERAL										Centro-Oeste
570217	Feminino	População Geral					0	Teresina	PI		False																					Nordeste
33348	Feminino	Médico da estratégia de saúde da família			5.0	muito bom	100	ALAGOINHAS	BA	1.0	False	6401163.0	724513.0									CENTRO DE SAUDE/UNIDADE BASICA	CENTRO DE SAUDE/UNIDADE BASICA									Nordeste
281351	Masculino	Enfermeiro					0	MANAUS	AM	1.0	False	9111999.0										COOPERATIVA OU EMPRESA DE CESSAO DE TRABALHADORES NA SAUDE										Norte
701597	Feminino	População Geral			5.0	Muito bom.	100	Natal	RN		False																					Nordeste
453058	Feminino	População Geral			5.0		100	FOZ DO IGUACU	PR		False																					Sul
88073	Feminino	Fisioterapeuta geral					0	POCOS DE CALDAS	MG	1.0	False	6004148.0										CENTRO DE SAUDE/UNIDADE BASICA										Sudeste
254385	Feminino	Agente comunitário de saúde			5.0	otimo curso!	100	PAU DOS FERROS	RN	1.0	False	2409690.0										CENTRO DE SAUDE/UNIDADE BASICA										Nordeste
4238	Feminino	Médico clínico	Médico da estratégia de saúde da família		5.0	mais detalhamento	100	JOAO PESSOA	PB	2.0	False	2321386.0	2605287.0	3232514.0								CENTRO DE SAUDE/UNIDADE BASICA	HOSPITAL GERAL	UNIDADE MISTA								Nordeste
56139	Feminino	População Geral			5.0		100	IVOTI	RS		False																					Sul
715427	Feminino	População Geral			5.0	Muito bom	100				False																					Não Informado
97322	Feminino	Enfermeiro da estratégia de saúde da família					0	CARNAUBA DOS DANTAS	RN	1.0	False	5618878.0										CENTRO DE SAUDE/UNIDADE BASICA										Nordeste
715827	Feminino	População Geral			5.0	Ótimo	100				False																					Não Informado
718044	Feminino	População Geral			5.0		100				False																					Não Informado
681030	Feminino	Gerente administrativo	Enfermeiro da estratégia de saúde da família		5.0		100	Iporá	GO	2.0	False	3080935.0										CENTRO DE SAUDE/UNIDADE BASICA										Centro-Oeste
129551	Masculino	Médico da estratégia de saúde da família			5.0	Excelente o curso, Farei bom uso com ele na minha unidade.	100	MANTENA	MG	1.0	False	3014231.0										CENTRO DE SAUDE/UNIDADE BASICA										Sudeste
622539	Feminino	População Geral			5.0		100	Tobias Barreto	SE		False																					Nordeste
574569	Masculino	População Geral			5.0	bom	100	Recife	PE		False																					Nordeste
94647	Masculino	População Geral			5.0		100	PELOTAS	RS		False																					Sul
451207	Feminino	População Geral					7	FORTALEZA	CE		False																					Nordeste
270260	Masculino	Digitador					0	CAMARAGIBE	PE	1.0	False	6374980.0										CENTRAL DE GESTAO EM SAUDE										Nordeste
33274	Feminino	População Geral			4.0	bastante elucidativo	100	SALVADOR	BA		False																					Nordeste
617277	Feminino	Agente de combate às endemias			5.0	MUITO BOM O CURSO	100	Belém	PA	1.0	False	7780966.0										UNIDADE DE VIGILANCIA EM SAUDE										Norte
117612	Masculino	Enfermeiro da estratégia de saúde da família			5.0	Excelente. Todo o profissional de saúde necessita fazer.	100	VIRGINIA	MG	1.0	False	2764288.0										CENTRO DE SAUDE/UNIDADE BASICA										Sudeste
36010	Masculino	Médico da estratégia de saúde da família			5.0	exelente	100	NOVO PROGRESSO	PA	1.0	False	5546087.0										CENTRO DE SAUDE/UNIDADE BASICA										Norte
317877	Feminino	Médico dermatologista	Médico da estratégia de saúde da família				0			2.0	False	2621630.0	736404.0									CENTRO DE SAUDE/UNIDADE BASICA	HOSPITAL GERAL									Não Informado
7412	Feminino	População Geral					86	NATAL	RN		False																					Nordeste
406504	Masculino	Médico clínico					11	RECIFE	PE	1.0	False	2444259.0	281621.0									HOSPITAL GERAL	HOSPITAL GERAL									Nordeste
464269	Masculino	População Geral					61	POUSO ALEGRE	MG		False																					Sudeste
406332	Masculino	Médico da estratégia de saúde da família			4.0	um ótimo trabalho informativo, no entanto com poucas condutas a ser tomadas !	100	FEIJO	AC	1.0	False	5103088.0										CENTRO DE SAUDE/UNIDADE BASICA										Norte
514390	Feminino	Médico da estratégia de saúde da família			5.0		100	Aragarças	GO	1.0	False	2771985.0										CENTRO DE SAUDE/UNIDADE BASICA										Centro-Oeste
129822	Masculino	Enfermeiro da estratégia de saúde da família			5.0		100	COARI	AM	1.0	False	2011999.0										CENTRO DE SAUDE/UNIDADE BASICA										Norte
292608	Masculino	Técnico de enfermagem			5.0	parabens	100	PICOS	PI	1.0	False	4009622.0	9054219.0									HOSPITAL GERAL	UNIDADE MOVEL DE NIVEL PRE-HOSPITALAR NA AREA DE URGENCIA									Nordeste
2339	Feminino	Agente comunitário de saúde			5.0	Ótimo curso parabéns !	100	URUGUAIANA	RS	1.0	False	6989373.0										CENTRO DE SAUDE/UNIDADE BASICA										Sul
114597	Feminino	Psicólogo clínico	Técnico de enfermagem	Técnico de enfermagem da estratégia de saúde da família			0	MORRO REUTER	RS	3.0	False	2231735.0	7429703.0	9573402.0	2230933.0	7072279.0						POSTO DE SAUDE	CENTRO DE SAUDE/UNIDADE BASICA	CLINICA/CENTRO DE ESPECIALIDADE	POLO ACADEMIA DA SAUDE	CENTRO DE IMUNIZACAO						Sul
251826	Feminino	Farmacêutico			5.0		100	PICOS	PI	1.0	False	3285391.0										HOSPITAL GERAL										Nordeste
262271	Feminino	Técnico de enfermagem					0	NOVO HAMBURGO	RS	1.0	False	2232057.0										HOSPITAL GERAL										Sul
129809	Feminino	Enfermeiro da estratégia de saúde da família					4	COARI	AM	1.0	False	2012014.0										CENTRO DE SAUDE/UNIDADE BASICA										Norte
278218	Feminino	População Geral					0	CORONEL JOAO SA	BA		False																					Nordeste
281233	Feminino	População Geral					32	BRASILIA	DF		False																					Centro-Oeste
128082	Feminino	População Geral			4.0		100	OLIVEIRA	MG		False																					Sudeste
265790	Feminino	Enfermeiro			5.0		100	IPORA	GO	1.0	False	2382687.0										HOSPITAL GERAL										Centro-Oeste
264688	Masculino	Terapeuta ocupacional					0	SANTO CRISTO	RS	1.0	False	7932960.0	2260093.0									POLICLINICA	CENTRO DE ATENCAO PSICOSSOCIAL									Sul
355596	Feminino	População Geral					0	ANAPOLIS	GO		False																					Centro-Oeste
646444	Feminino	População Geral					43	Natal	RN		False																					Nordeste
332816	Masculino	População Geral					0	FEIRA DE SANTANA	BA		False																					Nordeste
306846	Feminino	População Geral					0	CAMPINA GRANDE	PB		False																					Nordeste
711833	Feminino	População Geral			5.0		100				False																					Não Informado
296573	Feminino	Farmacêutico analista clínico			5.0	bom	100	BOA VISTA	RR	1.0	False	2476827.0										HOSPITAL GERAL										Norte
2111	Feminino	Médico clínico			5.0		100	SANTA MARIA	RS	1.0	False	2237784.0										CLINICA/CENTRO DE ESPECIALIDADE										Sul
4766	Feminino	População Geral			5.0		100	JUAZEIRO DO NORTE	CE		False																					Nordeste
9523	Masculino	Médico da estratégia de saúde da família					79	JUAZEIRO DO NORTE	CE	1.0	False	2504790.0										CENTRO DE SAUDE/UNIDADE BASICA										Nordeste
232448	Feminino	Técnico de enfermagem			5.0	Excelente curso.	100	SANTA MARIA	RS	1.0	False	2244306.0										HOSPITAL GERAL										Sul
290502	Feminino	População Geral			5.0	ótimo	100	CHARQUEADAS	RS		False																					Sul
659877	Feminino	Técnico de enfermagem			5.0		100	Marabá	PA	1.0	False	2615797.0										HOSPITAL GERAL										Norte
226023	Feminino	População Geral					18	GRAVATAI	RS		False																					Sul
600876	Masculino	População Geral					21	BELO HORIZONTE	MG		False																					Sudeste
36012	Masculino	Médico da estratégia de saúde da família			5.0	Curso muito bom!	100	REDENCAO	PA	1.0	False	2316633.0										CENTRO DE SAUDE/UNIDADE BASICA										Norte
311182	Feminino	Técnico de enfermagem			5.0	Curso excelente de fácil entendimento e aprendizagem.	100	BELO HORIZONTE	MG	1.0	False	2195429.0										HOSPITAL GERAL										Sudeste
600318	Feminino	População Geral			5.0	Ótimo.	100	Belo Horizonte	MG		False																					Sudeste
428938	Feminino	Assistente administrativo					0	IRAUCUBA	CE	1.0	False	6454364.0										CENTRAL DE GESTAO EM SAUDE										Nordeste
723103	Feminino	População Geral			5.0	Otimo e esclarecedor	100				False																					Não Informado
719718	Feminino	População Geral			5.0	Otimo	100				False																					Não Informado
542664	Feminino	População Geral			5.0	Curso incrível. Deverei ter mais como esse.	100	Palmas	TO		False																					Norte
275074	Masculino	Psicólogo clínico			5.0		100	POSSE	GO	1.0	False	2382784.0										CENTRO DE SAUDE/UNIDADE BASICA										Centro-Oeste
106371	Masculino	Enfermeiro			5.0		100	JARI	RS	1.0	False	2234386.0										HOSPITAL GERAL										Sul
595485	Masculino	Cirurgião-dentista da estratégia de saúde da família					4	Natal	RN	1.0	False	2475634.0										CENTRO DE SAUDE/UNIDADE BASICA										Nordeste
108036	Feminino	Técnico de enfermagem			5.0		100	NATAL	RN	1.0	False	2408570.0										HOSPITAL GERAL										Nordeste
712095	Feminino	População Geral					11				False																					Não Informado
276282	Feminino	População Geral			5.0		100	NATAL	RN		False																					Nordeste
557402	Feminino	Assistente social					100	Campinas do Sul	RS	1.0	False	2249278.0										CENTRO DE SAUDE/UNIDADE BASICA										Sul
706231	Masculino	População Geral			5.0		100	Manaquiri	AM		False																					Norte
459484	Feminino	População Geral					0	ARACAJU	SE		False																					Nordeste
206170	Feminino	Médico generalista			5.0		100	TAQUARA	RS	1.0	False	2225654.0										CENTRO DE SAUDE/UNIDADE BASICA										Sul
298233	Feminino	População Geral			5.0	adorei	100	SAO GONCALO DO AMARANTE	RN		False																					Nordeste
31555	Masculino	Médico da estratégia de saúde da família					71	ARACAJU	SE	1.0	False	2476991.0										CENTRO DE SAUDE/UNIDADE BASICA										Nordeste
712363	Feminino	População Geral					29	MAIRIPORA	SP		False																					Sudeste
268409	Feminino	População Geral			5.0	Gostei	100	SAO BORJA	RS		False																					Sul
677787	Feminino	Enfermeiro			5.0		100	Jóia	RS	1.0	False	2260972.0										CENTRO DE SAUDE/UNIDADE BASICA										Sul
458687	Feminino	População Geral					0	NATAL	RN		False																					Nordeste
312637	Feminino	População Geral			5.0		100	TENENTE LAURENTINO CRUZ	RN		False																					Nordeste
146261	Feminino	População Geral			5.0		100	TEIXEIRA DE FREITAS	BA		False																					Nordeste
301679	Feminino	População Geral					0	BELEM	PA		False																					Norte
489946	Feminino	População Geral					39	Mossoró	RN		False																					Nordeste
254449	Feminino	Enfermeiro da estratégia de saúde da família			5.0		100	MANAUS	AM	1.0	False	87939.0										POSTO DE SAUDE										Norte
28260	Masculino	Médico clínico			5.0		100	PELOTAS	RS	1.0	False	2254042.0										PRONTO ATENDIMENTO										Sul
196470	Masculino	Médico clínico			5.0		100	MOMBACA	CE	1.0	False	7460953.0										PRONTO ATENDIMENTO										Nordeste
263280	Feminino	População Geral					0	BOA VISTA	RR		False																					Norte
647136	Masculino	População Geral			5.0	Perfeito	100	Pacajus	CE		False																					Nordeste
293300	Feminino	População Geral					0	ANTONIO PRADO	RS		False																					Sul
325790	Masculino	População Geral					50	NATAL	RN		False																					Nordeste
726797	Feminino	População Geral					0				False																					Não Informado
189562	Feminino	Assistente administrativo			5.0		100	RIO CLARO	SP	1.0	False	2033135.0										PRONTO ATENDIMENTO										Sudeste
259567	Feminino	População Geral			5.0	muito legal	100	SAO BORJA	RS		False																					Sul
239369	Masculino	População Geral			5.0		100	RIO DO FOGO	RN		False																					Nordeste
323253	Masculino	População Geral					7	SANTA CRUZ	RN		False																					Nordeste
268834	Feminino	População Geral			5.0	curso muito bom, foi possível relembra e aprender situações novas. sugiro estudos de casos e vídeos de forma mais interativas.	100	SAO JOSE DE MIPIBU	RN		False																					Nordeste
21785	Feminino	População Geral					43	PARNAMIRIM	RN		False																					Nordeste
359325	Feminino	População Geral			5.0		100	JUNDIA	RN		False																					Nordeste
298371	Feminino	População Geral					71	UBERLANDIA	MG		False																					Sudeste
55594	Feminino	População Geral					0	PELOTAS	RS		False																					Sul
85698	Feminino	Auxiliar de enfermagem					32	LONDRINA	PR	1.0	False	2577909.0	7685246.0									CENTRO DE SAUDE/UNIDADE BASICA	PRONTO ATENDIMENTO									Sul
571305	Feminino	Técnico de enfermagem					100	Juiz de Fora	MG	1.0	False	2153084.0										HOSPITAL GERAL										Sudeste
611124	Feminino	Fisioterapeuta geral			5.0		100	São Luís	MA	1.0	False	2464594.0	2726653.0									HOSPITAL GERAL	HOSPITAL GERAL									Nordeste
713317	Feminino	População Geral			5.0	Eu achei muito interessante e de grande importância para nois da área da saúde.	100				False																					Não Informado
122379	Feminino	População Geral			5.0		100	NATAL	RN		False																					Nordeste
194529	Feminino	População Geral					0	ARACAJU	SE		False																					Nordeste
227744	Feminino	População Geral					100	SANTA CRUZ DO SUL	RS		False																					Sul
265931	Feminino	População Geral			5.0	Ótimo curso, bem organizado com conteúdo completo!	100	MIRASSOL D'OESTE	MT		False																					Centro-Oeste
378796	Feminino	População Geral					7	NATAL	RN		False																					Nordeste
38021	Masculino	População Geral					71	NATAL	RN		False																					Nordeste
309125	Feminino	População Geral			5.0		100	IPUEIRA	RN		False																					Nordeste
611070	Masculino	Enfermeiro					0	Coroatá	MA	1.0	False	7088302.0										HOSPITAL GERAL										Nordeste
120549	Feminino	Técnico de enfermagem					0	NATAL	RN	1.0	False	2473380.0	240857.0									HOSPITAL GERAL	HOSPITAL GERAL									Nordeste
662808	Feminino	População Geral			5.0		100	Parnamirim	RN		False																					Nordeste
612892	Feminino	Técnico de enfermagem					0	Tramandaí	RS	1.0	False	2257696.0	645818.0									PRONTO ATENDIMENTO	PRONTO ATENDIMENTO									Sul
725979	Feminino	Farmacêutico					0	JOINVILLE	SC	1.0	False	5374588.0										CENTRAL DE GESTAO EM SAUDE										Sul
290560	Masculino	Médico clínico					100	SERTAO	RS	1.0	False	6854729.0	2522411.0									HOSPITAL GERAL	HOSPITAL GERAL									Sul
292626	Feminino	População Geral					0	NATAL	RN		False																					Nordeste
252870	Feminino	Cirurgião-dentista da estratégia de saúde da família			5.0	De extrema importância pra quem quer entrar na área.	100	NATAL	RN	1.0	False	2410303.0										CENTRO DE SAUDE/UNIDADE BASICA										Nordeste
411487	Feminino	População Geral					0	CEARA-MIRIM	RN		False																					Nordeste
251229	Feminino	População Geral					0	OSORIO	RS		False																					Sul
512632	Feminino	Cirurgião-dentista da estratégia de saúde da família					4	Palmas	TO	1.0	False	9140301.0										CENTRO DE SAUDE/UNIDADE BASICA										Norte
4660	Feminino	Médico da estratégia de saúde da família					100	CRATO	CE	1.0	False	3010775.0										CENTRO DE SAUDE/UNIDADE BASICA										Nordeste
569824	Masculino	População Geral					0	Senhor do Bonfim	BA		False																					Nordeste
419784	Feminino	Psicólogo clínico					0	LAJEADO	RS	1.0	False	9451153.0										POSTO DE SAUDE										Sul
19644	Feminino	População Geral					0	ARACAJU	SE		False																					Nordeste
205428	Feminino	Médico da estratégia de saúde da família			5.0		100	LIMEIRA	SP	1.0	False	3541096.0										CENTRO DE SAUDE/UNIDADE BASICA										Sudeste
413336	Feminino	Técnico de enfermagem			5.0		100	RIO BRANCO	AC	1.0	False	6439837.0										PRONTO ATENDIMENTO										Norte
335836	Feminino	Agente de combate às endemias			5.0		100	RIO BRANCO	AC	1.0	False	2000490.0										CENTRO DE SAUDE/UNIDADE BASICA										Norte
326521	Feminino	Técnico de enfermagem			5.0		100	OEIRAS	PI	1.0	False	7189737.0										UNIDADE MOVEL DE NIVEL PRE-HOSPITALAR NA AREA DE URGENCIA										Nordeste
695533	Feminino	População Geral			5.0	5	100	São Pedro do Sul	RS		False																					Sul
14026	Masculino	Enfermeiro					50	JAGUAQUARA	BA	1.0	False	102105.0	6143121.0									CENTRO DE SAUDE/UNIDADE BASICA	HOSPITAL GERAL									Nordeste
680005	Feminino	População Geral					4	Londrina	PR		False																					Sul
253445	Feminino	População Geral					100	BRASILANDIA DO TOCANTINS	TO		False																					Norte
298589	Feminino	Assistente social					0	PARINTINS	AM	1.0	False	2017644.0										HOSPITAL GERAL										Norte
47937	Masculino	Médico da estratégia de saúde da família	Médico clínico				100	ITABUNA	BA	2.0	False	6050913.0	2525917.0									CENTRO DE SAUDE/UNIDADE BASICA	CENTRO DE SAUDE/UNIDADE BASICA									Nordeste
235625	Feminino	População Geral					0	ALEGRETE	RS		False																					Sul
576823	Feminino	População Geral			5.0		100	ASSIS BRASIL	AC		False																					Norte
241079	Feminino	Técnico de enfermagem			5.0	Conteúdo muito bom	100	MACEIO	AL	1.0	False	2008769.0										PRONTO SOCORRO GERAL										Nordeste
452948	Feminino	População Geral			5.0		100	BARBACENA	MG		False																					Sudeste
701913	Masculino	População Geral					25	Fortaleza	CE		False																					Nordeste
449165	Masculino	População Geral			5.0		100	TAPEJARA	RS		False																					Sul
265965	Feminino	População Geral			5.0		100	SAO BORJA	RS		False																					Sul
554063	Feminino	População Geral					0	Belém	PA		False																					Norte
263878	Feminino	População Geral					46	RIBEIRAO PRETO	SP		False																					Sudeste
185955	Feminino	Médico da estratégia de saúde da família			5.0		100	ARACAJU	SE	1.0	False	2421984.0										CENTRO DE SAUDE/UNIDADE BASICA										Nordeste
11364	Feminino	Terapeuta ocupacional					0	FORTALEZA	CE	1.0	False	2516683.0										HOSPITAL GERAL										Nordeste
95335	Feminino	População Geral					0	PATOS DE MINAS	MG		False																					Sudeste
615561	Feminino	População Geral			5.0		100	Fortaleza	CE		False																					Nordeste
538528	Feminino	População Geral			5.0		100	Ibirité	MG		False																					Sudeste
27580	Feminino	Médico da estratégia de saúde da família					32	TEIXEIRA DE FREITAS	BA	1.0	False	2500299.0	2358522.0									CENTRO DE SAUDE/UNIDADE BASICA	CENTRO DE SAUDE/UNIDADE BASICA									Nordeste
289573	Feminino	Médico clínico			4.0		100	CAMPO GRANDE	MS	1.0	False	6854729.0										HOSPITAL GERAL										Centro-Oeste
650674	Feminino	Gerente de serviços de saúde			5.0		100	Foz do Iguaçu	PR	1.0	False	6053114.0										CENTRO DE SAUDE/UNIDADE BASICA										Sul
607936	Masculino	População Geral			5.0		100	Rio Grande	RS		False																					Sul
355766	Feminino	Agente comunitário de saúde					79	JEQUIE	BA	1.0	False	2400537.0										CENTRO DE SAUDE/UNIDADE BASICA										Nordeste
88115	Feminino	Auxiliar em saúde bucal da estratégia de saúde da família			5.0	curso ótimo	100	PARELHAS	RN	1.0	False	5010411.0										CENTRO DE SAUDE/UNIDADE BASICA										Nordeste
607528	Feminino	População Geral			5.0	ótimo	100	Rolim de Moura	RO		False																					Norte
96265	Feminino	Psicólogo clínico					4	PELOTAS	RS	1.0	False	2253224.0	304296.0									CENTRO DE SAUDE/UNIDADE BASICA	CENTRO DE ATENCAO PSICOSSOCIAL									Sul
119004	Feminino	População Geral			5.0	Curso bom	100	CAPAO DA CANOA	RS		False																					Sul
387727	Masculino	População Geral					79	ARACAJU	SE		False																					Nordeste
312568	Feminino	População Geral			5.0		100	FORTALEZA	CE		False																					Nordeste
723106	Feminino	População Geral					100				False																					Não Informado
645267	Feminino	Agente comunitário de saúde			5.0		100	Foz do Iguaçu	PR	1.0	False	3841626.0										CENTRO DE SAUDE/UNIDADE BASICA										Sul
683976	Feminino	Psicólogo clínico					0	ENCRUZILHADA DO SUL	RS	1.0	False	7115113.0										CENTRO DE SAUDE/UNIDADE BASICA										Sul
425271	Feminino	População Geral					0	GOIANIA	GO		False																					Centro-Oeste
24690	Masculino	Médico da estratégia de saúde da família	Médico clínico		4.0		100	CRATO	CE	2.0	False	2663910.0	903439.0									CENTRO DE SAUDE/UNIDADE BASICA	CENTRO DE ATENCAO PSICOSSOCIAL									Nordeste
706452	Feminino	População Geral			5.0		100	Boa Vista	RR		False																					Norte
260281	Feminino	Técnico de enfermagem					11	JOAO PESSOA	PB	1.0	False	2399644.0	2399741.0									HOSPITAL ESPECIALIZADO	HOSPITAL ESPECIALIZADO									Nordeste
289609	Feminino	População Geral			5.0		100	AGUAS LINDAS DE GOIAS	GO		False																					Centro-Oeste
239496	Masculino	Médico da estratégia de saúde da família			4.0		100	ARACAJU	SE	1.0	False	2421666.0										CENTRO DE SAUDE/UNIDADE BASICA										Nordeste
270866	Masculino	Médico clínico					18	VILHENA	RO	1.0	False	3398242.0										CENTRO DE SAUDE/UNIDADE BASICA										Norte
258709	Feminino	População Geral			5.0		100	TRAMANDAI	RS		False																					Sul
98821	Feminino	População Geral					82	BELEM	PA		False																					Norte
620551	Feminino	População Geral					0	Belo Horizonte	MG		False																					Sudeste
117868	Feminino	Enfermeiro			5.0	Excelente curso	100	NORTELANDIA	MT	1.0	False	2472244.0										HOSPITAL GERAL										Centro-Oeste
542006	Feminino	População Geral					18	Brasília	DF		False																					Centro-Oeste
101913	Feminino	População Geral					0	ANTONIO PRADO	RS		False																					Sul
441400	Feminino	População Geral					0	SETE LAGOAS	MG		False																					Sudeste
117990	Feminino	Médico pediatra			5.0	Ótimo curso para atualização e conhecimento da saúde mental e de como devemos proceder com esses paciientes que vivem aprisionados em si mesmos.	100	NATAL	RN	1.0	False	3801217.0	4014235.0									HOSPITAL GERAL	COOPERATIVA OU EMPRESA DE CESSAO DE TRABALHADORES NA SAUDE									Nordeste
188533	Feminino	Médico da estratégia de saúde da família			5.0		100	INDAIATUBA	SP	1.0	False	3540286.0										CENTRO DE SAUDE/UNIDADE BASICA										Sudeste
695367	Masculino	População Geral					39	São João del Rei	MG		False																					Sudeste
11214	Masculino	População Geral			5.0	Muito bom, gostei!	100	JUAZEIRO DO NORTE	CE		False																					Nordeste
415724	Masculino	População Geral					0	BARRA DOS COQUEIROS	SE		False																					Nordeste
279620	Masculino	População Geral			5.0	Muito didático com linguagem de fácil compreensão	100	JOAO PESSOA	PB		False																					Nordeste
250813	Feminino	População Geral			5.0	Melhor curso, temática que deve ser abordada em muitos outros momento.	100	SANTAREM	PA		False																					Norte
540196	Masculino	Técnico de enfermagem da estratégia de saúde da família			5.0	Ótimo curso	100	Caicó	RN	1.0	False	7493657.0										CENTRO DE SAUDE/UNIDADE BASICA										Nordeste
384848	Feminino	População Geral			5.0	muito interessante	100	CAMPINA GRANDE	PB		False																					Nordeste
367237	Feminino	População Geral					0	SAO LUIZ GONZAGA	RS		False																					Sul
713526	Feminino	População Geral			5.0	Gostei muito desse curso	100				False																					Não Informado
56219	Feminino	População Geral			4.0	Excelente! ótimo conteúdo	100	PALMAS	TO		False																					Norte
714331	Feminino	População Geral			5.0		100				False																					Não Informado
524027	Masculino	População Geral					0	Formosa	GO		False																					Centro-Oeste
266116	Feminino	População Geral					0	BELEM	PA		False																					Norte
55226	Feminino	Psicólogo clínico			5.0	AMEIIII	100	CRATO	CE	1.0	False	2415003.0										POLICLINICA										Nordeste
57871	Masculino	Médico clínico	Médico da estratégia de saúde da família				54	PORTEIRAS	CE	2.0	False	2724359.0	252748.0									CENTRO DE SAUDE/UNIDADE BASICA	HOSPITAL GERAL									Nordeste
373850	Feminino	População Geral					0	BELO HORIZONTE	MG		False																					Sudeste
684473	Masculino	População Geral			5.0		100	Goiânia	GO		False																					Centro-Oeste
355793	Masculino	População Geral			5.0		100	MACEIO	AL		False																					Nordeste
569490	Feminino	População Geral			5.0	muito bom	100	VITORIA DA CONQUISTA	BA		False																					Nordeste
369494	Feminino	Recepcionista, em geral			5.0	ADOREI	100	PONTA PORA	MS	1.0	False	9246711.0										UNIDADE DE APOIO DIAGNOSE E TERAPIA (SADT ISOLADO)										Centro-Oeste
305427	Feminino	Psicólogo clínico					0	URUARA	PA	1.0	False	9642455.0										CENTRO DE APOIO A SAUDE DA FAMILIA										Norte
405131	Feminino	População Geral			4.0		100	JULIO DE CASTILHOS	RS		False																					Sul
53194	Feminino	População Geral			5.0	ótimo conteúdo	100	BRASILIA	DF		False																					Centro-Oeste
223711	Masculino	Fisioterapeuta geral			5.0		100	TAUA	CE	1.0	False	2328046.0										HOSPITAL GERAL										Nordeste
245368	Masculino	População Geral					0	RIO DE JANEIRO	RJ		False																					Sudeste
529497	Masculino	Farmacêutico			5.0	OTIMO CURSO	100	Tabatinga	AM	1.0	False	7994842.0										CLINICA/CENTRO DE ESPECIALIDADE										Norte
267756	Feminino	População Geral			5.0	ótimo curso, repassei para colegas, pois contribuirá muito no trabalho desenvolvido	100	CAXIAS DO SUL	RS		False																					Sul
153417	Feminino	População Geral					68	PATOS DE MINAS	MG		False																					Sudeste
238206	Feminino	População Geral			5.0	muito bom o curso aprendi muito sobre como cuidar deste publiico	100	TANGARA DA SERRA	MT		False																					Centro-Oeste
224851	Feminino	População Geral			5.0		100	BELEM	PA		False																					Norte
442872	Feminino	População Geral					71	VESPASIANO	MG		False																					Sudeste
554010	Feminino	População Geral					0	Tucuruí	PA		False																					Norte
355493	Feminino	População Geral					0	BOA VISTA	RR		False																					Norte
270216	Feminino	População Geral					0	SALVADOR	BA		False																					Nordeste
311862	Masculino	Médico clínico			5.0		100	BELEM	PA	1.0	False	7260784.0										PRONTO ATENDIMENTO										Norte
197559	Feminino	Psicólogo clínico			5.0		100	CARPINA	PE	1.0	False	6952658.0	7294972.0									CLINICA/CENTRO DE ESPECIALIDADE	CENTRO DE APOIO A SAUDE DA FAMILIA									Nordeste
243710	Feminino	Assistente administrativo			5.0		100	SANTA CRUZ DO SUL	RS	1.0	False	2255510.0										POSTO DE SAUDE										Sul
260507	Feminino	Enfermeiro			4.0		100	VILHENA	RO	1.0	False	2472414.0										HOSPITAL GERAL										Norte
443954	Feminino	População Geral			5.0		100	JOAO PESSOA	PB		False																					Nordeste
667495	Feminino	População Geral			5.0		100	Cruzeiro do Sul	AC		False																					Norte
101984	Feminino	Médico clínico	Médico da estratégia de saúde da família				100	GOIANIA	GO	2.0	False	7777825.0	7829698.0									CENTRO DE SAUDE/UNIDADE BASICA	PRONTO ATENDIMENTO									Centro-Oeste
16139	Feminino	População Geral			5.0	Excelente Curso.	100	NATAL	RN		False																					Nordeste
394443	Feminino	População Geral					0	PORTO VELHO	RO		False																					Norte
149587	Feminino	Psicólogo clínico			5.0		100	TERRA DE AREIA	RS	1.0	False	2224437.0	7456808.0									CENTRO DE SAUDE/UNIDADE BASICA	POLICLINICA									Sul
446908	Feminino	População Geral					4	SAO MARCOS	RS		False																					Sul
205185	Feminino	Médico da estratégia de saúde da família					71	IBARETAMA	CE	1.0	False	2565005.0										CENTRO DE SAUDE/UNIDADE BASICA										Nordeste
491494	Masculino	População Geral			4.0	Recomendo que seja feito sobre a situação de pessoas LGBT+ privadas de liberdade, principalmente a respeito de pessoas trans, uma vez que as necessidades desse grupo social são diferentes das demais, já que são pessoas marginalizadas e discriminadas.	100	Betim	MG		False																					Sudeste
302243	Feminino	População Geral					0	BELEM	PA		False																					Norte
611390	Feminino	População Geral			5.0	Ótimo curso.	100				False																					Não Informado
31673	Feminino	Médico da estratégia de saúde da família			5.0	excelente 5 estrelas	100	URUGUAIANA	RS	1.0	False	2247100.0										CENTRO DE SAUDE/UNIDADE BASICA										Sul
444135	Feminino	Auxiliar em saúde bucal da estratégia de saúde da família			5.0		100	LAGOAO	RS	1.0	False	2245094.0	8007918.0									CENTRO DE SAUDE/UNIDADE BASICA	CENTRO DE SAUDE/UNIDADE BASICA									Sul
190413	Feminino	Assistente social			5.0		100	SAO BORJA	RS	1.0	False	9575936.0										HOSPITAL GERAL										Sul
727279	Feminino	População Geral					7				False																					Não Informado
554918	Feminino	População Geral					0	Almeirim	PA		False																					Norte
460364	Masculino	População Geral			5.0		100	RIO BRANCO	AC		False																					Norte
341086	Feminino	População Geral			5.0	Muito bom, material bem explicativo.	100	RECIFE	PE		False																					Nordeste
427169	Feminino	Técnico de enfermagem	Auxiliar de enfermagem		5.0		100	BARRA DOS COQUEIROS	SE	2.0	False	3816.0	3841375.0	7016220.0								HOSPITAL GERAL	PRONTO SOCORRO GERAL	UNIDADE MOVEL DE NIVEL PRE-HOSPITALAR NA AREA DE URGENCIA								Nordeste
226975	Feminino	Enfermeiro da estratégia de saúde da família	Enfermeiro				0	SAO GABRIEL	RS	2.0	False	2817845.0	3048241.0	4067320.0	7572662.0	7729197.0						CENTRO DE SAUDE/UNIDADE BASICA	CENTRO DE SAUDE/UNIDADE BASICA	CENTRO DE SAUDE/UNIDADE BASICA	CENTRO DE SAUDE/UNIDADE BASICA	POLICLINICA						Sul
713538	Feminino	População Geral			5.0		100				False																					Não Informado
708924	Feminino	População Geral					100	Belém	PA		False																					Norte
709561	Feminino	Enfermeiro					11	Sinop	MT	1.0	False	6085423.0										HOSPITAL GERAL										Centro-Oeste
274832	Masculino	População Geral			5.0	Excelente material.	100	CAXIAS DO SUL	RS		False																					Sul
676948	Feminino	Técnico de enfermagem			5.0	Muito bom	100	Coxim	MS	1.0	False	2752549.0										CENTRO DE SAUDE/UNIDADE BASICA										Centro-Oeste
573704	Masculino	População Geral					0	MACEIO	AL		False																					Nordeste
284425	Feminino	Auxiliar de escritório			5.0		100	ARAUCARIA	PR	1.0	False	2753030.0										CENTRO DE SAUDE/UNIDADE BASICA										Sul
228005	Masculino	População Geral					68	VIAMAO	RS		False																					Sul
392386	Feminino	Psicólogo clínico			5.0	ótimo. recomendo.	100	SALTO DO JACUI	RS	1.0	False	2700980.0	2263297.0									CENTRO DE SAUDE/UNIDADE BASICA	CENTRO DE SAUDE/UNIDADE BASICA									Sul
715583	Feminino	População Geral			5.0	ótimo curso	100				False																					Não Informado
335993	Feminino	Agente comunitário de saúde			5.0		100	CRUZ ALTA	RS	1.0	False	2263599.0										CENTRO DE SAUDE/UNIDADE BASICA										Sul
251524	Feminino	Agente comunitário de saúde			5.0	otimo para requalificação profissonal	100	ITAGUATINS	TO	1.0	False	5384249.0										CENTRO DE SAUDE/UNIDADE BASICA										Norte
43306	Masculino	Médico da estratégia de saúde da família					100	NATAL	RN	1.0	False	2409097.0										CENTRO DE SAUDE/UNIDADE BASICA										Nordeste
621481	Feminino	População Geral			3.0		100	Porto Velho	RO		False																					Norte
300272	Masculino	População Geral			5.0	fera	100	CAUCAIA	CE		False																					Nordeste
199871	Masculino	Médico clínico	Médico cirurgião geral				0	FLORIANOPOLIS	SC	2.0	False	2512556.0	6301223.0	9843582.0	9265090.0							CENTRO DE SAUDE/UNIDADE BASICA	CONSULTORIO ISOLADO	CLINICA/CENTRO DE ESPECIALIDADE	HOSPITAL/DIA - ISOLADO							Sul
714529	Feminino	Agente de higiene e segurança			5.0		100			1.0	False	4028155.0										HOSPITAL GERAL										Não Informado
666553	Feminino	Fisioterapeuta geral					0	Passo Fundo	RS	1.0	False	6904947.0										CONSULTORIO ISOLADO										Sul
338597	Feminino	População Geral			5.0		100	CUIABA	MT		False																					Centro-Oeste
265580	Feminino	População Geral					25	NATAL	RN		False																					Nordeste
275346	Feminino	População Geral			5.0		100	CAMPO GRANDE	MS		False																					Centro-Oeste
592512	Feminino	Técnico de enfermagem			5.0	amei o curso!	100	Tucuruí	PA	1.0	False	7084307.0										PRONTO ATENDIMENTO										Norte
601941	Feminino	População Geral					100	Brasília	DF		False																					Centro-Oeste
472650	Masculino	População Geral			5.0		100	Ceará-Mirim	RN		False																					Nordeste
494236	Masculino	Enfermeiro					4	ITABUNA	BA	1.0	False	2523590.0										CENTRAL DE GESTAO EM SAUDE										Nordeste
239727	Feminino	População Geral					32	VACARIA	RS		False																					Sul
718051	Feminino	População Geral					0				False																					Não Informado
106996	Feminino	Agente comunitário de saúde			5.0	Curso muito importante para nos da saude	100	GUARABIRA	PB	1.0	False	2334623.0										CENTRO DE SAUDE/UNIDADE BASICA										Nordeste
723881	Feminino	População Geral			5.0	gostaria de mais vídeos	100				False																					Não Informado
586983	Feminino	Técnico de enfermagem					0	Serra	ES	1.0	False	4044916.0										HOSPITAL GERAL										Sudeste
689918	Masculino	Médico clínico	Médico residente		5.0		100	Teresina	PI	2.0	False	601144.0	3285391.0	7394209.0								HOSPITAL GERAL	HOSPITAL ESPECIALIZADO	HOSPITAL ESPECIALIZADO								Nordeste
188504	Feminino	Médico residente			4.0		100	GOIANIA	GO	1.0	False	2752077.0										HOSPITAL GERAL										Centro-Oeste
307780	Feminino	População Geral			5.0	O curso foi super proveitos para mim, conteúdo rico e ótimo pra dar uma reciclada em meus conhecimentos	100	CURITIBA	PR		False																					Sul
183878	Masculino	População Geral			5.0	Muito Bom para revisão de conceitos Básicos	100	SAO PAULO	SP		False																					Sudeste
644960	Feminino	População Geral					0	Campo Grande	MS		False																					Centro-Oeste
217055	Feminino	Nutricionista			5.0	Muito bom !	100	VIANOPOLIS	GO	1.0	False	6775535.0										CENTRAL DE GESTAO EM SAUDE										Centro-Oeste
101955	Feminino	População Geral					0	NOVO HAMBURGO	RS		False																					Sul
173012	Feminino	Médico da estratégia de saúde da família	Médico clínico		5.0		100	IBITINGA	SP	2.0	False	3190242.0	2082640.0	5973805.0	9002359.0	2079836.0						CENTRO DE SAUDE/UNIDADE BASICA	HOSPITAL GERAL	HOSPITAL GERAL	PRONTO SOCORRO GERAL	PRONTO ATENDIMENTO						Sudeste
155469	Feminino	Fisioterapeuta geral					14	FLORIANO	PI	1.0	False	2778432.0										CENTRO DE SAUDE/UNIDADE BASICA										Nordeste
180419	Feminino	Assistente social			5.0	OTIMO	100	CONCEICAO DO TOCANTINS	TO	1.0	False	2469200.0										CENTRO DE SAUDE/UNIDADE BASICA										Norte
722190	Masculino	População Geral			5.0	O curso poderia ter uma carga Horária maior.	100				False																					Não Informado
333813	Feminino	População Geral			5.0	Ótimo curso	100	CEARA-MIRIM	RN		False																					Nordeste
701661	Feminino	Técnico de enfermagem			5.0	Interessante	100	São José do Norte	RS	1.0	False	2232995.0										HOSPITAL GERAL										Sul
5160	Masculino	Médico da estratégia de saúde da família	Médico clínico		4.0		100	JUAZEIRO	BA	2.0	False	2634945.0	2703483.0	2430118.0								CENTRO DE SAUDE/UNIDADE BASICA	CENTRO DE SAUDE/UNIDADE BASICA	HOSPITAL GERAL								Nordeste
285142	Feminino	População Geral			1.0	muito bom	100	ITA	SC		False																					Sul
635826	Masculino	População Geral					100	Teixeira de Freitas	BA		False																					Nordeste
313882	Feminino	Psicólogo clínico					4	GOIANIA	GO	1.0	False	253812.0										CLINICA/CENTRO DE ESPECIALIDADE										Centro-Oeste
398664	Feminino	População Geral					14	PORTO ALEGRE	RS		False																					Sul
90912	Masculino	Psicólogo clínico			5.0	Otimo	100	SALVADOR	BA	1.0	False	9031367.0										CENTRO DE SAUDE/UNIDADE BASICA										Nordeste
106985	Feminino	Agente comunitário de saúde			5.0	Otimo conteudo	100	GUARABIRA	PB	1.0	False	2334623.0										CENTRO DE SAUDE/UNIDADE BASICA										Nordeste
125328	Feminino	Enfermeiro					100	TABAI	RS	1.0	False	7943407.0										POLICLINICA										Sul
195532	Feminino	Fisioterapeuta geral					0	PAUDALHO	PE	1.0	False	6698387.0	61783.0									CLINICA/CENTRO DE ESPECIALIDADE	CLINICA/CENTRO DE ESPECIALIDADE									Nordeste
306283	Feminino	População Geral			5.0		100	EUGENIO DE CASTRO	RS		False																					Sul
290949	Feminino	População Geral			5.0		100	TERESINA	PI		False																					Nordeste
359899	Feminino	Psicólogo clínico					0	BREJO SANTO	CE	1.0	False	9240527.0										CENTRO DE ATENCAO PSICOSSOCIAL										Nordeste
247455	Feminino	População Geral			5.0	Muito bom o curso, bem explicativo e dinâmico.	100	ANAPOLIS	GO		False																					Centro-Oeste
300299	Feminino	Técnico de enfermagem					0	CAMACARI	BA	1.0	False	3816.0										HOSPITAL GERAL										Nordeste
222059	Feminino	População Geral					11	PORTO ALEGRE	RS		False																					Sul
587974	Feminino	População Geral			5.0		100	Fortaleza	CE		False																					Nordeste
124165	Feminino	Agente comunitário de saúde					4	PORTO ALEGRE	RS	1.0	False	3321401.0										CENTRO DE SAUDE/UNIDADE BASICA										Sul
393357	Feminino	Agente comunitário de saúde			5.0		100	LAGARTO	SE	1.0	False	2420570.0										CENTRO DE SAUDE/UNIDADE BASICA										Nordeste
274858	Masculino	População Geral					0	BELEM	PA		False																					Norte
339847	Masculino	Médico residente	Médico da estratégia de saúde da família				4	CAXIAS	MA	2.0	False	3285391.0	6003591.0									CENTRO DE SAUDE/UNIDADE BASICA	HOSPITAL GERAL									Nordeste
464040	Feminino	Enfermeiro			5.0		100	PORTO ALEGRE	RS	1.0	False	2232049.0										HOSPITAL GERAL										Sul
228527	Masculino	População Geral			5.0		100	CASCAVEL	PR		False																					Sul
219127	Feminino	Auxiliar de enfermagem			5.0		100	ATALAIA	PR	1.0	False	210102.0	2733439.0	2736292.0	6768660.0							POSTO DE SAUDE	CENTRO DE SAUDE/UNIDADE BASICA	HOSPITAL GERAL	CENTRAL DE GESTAO EM SAUDE							Sul
113627	Feminino	Técnico em nutrição e dietética	Terapeuta ocupacional		5.0		100	BRASILIA	DF	2.0	False	10472.0	471828.0									HOSPITAL GERAL	CLINICA/CENTRO DE ESPECIALIDADE									Centro-Oeste
362910	Feminino	População Geral			5.0	cCurso muito bom. Conteudo amplo!	100	RIO BRANCO	AC		False																					Norte
655509	Masculino	População Geral			5.0		100	Valparaíso de Goiás	GO		False																					Centro-Oeste
129238	Feminino	Técnico de enfermagem			5.0	Excelente curso	100	NATAL	RN	1.0	False	2653982.0	4013484.0									HOSPITAL GERAL	HOSPITAL GERAL									Nordeste
632978	Feminino	Técnico de enfermagem					18	Salvador	BA	1.0	False	3859.0	4278.0									HOSPITAL GERAL	HOSPITAL ESPECIALIZADO									Nordeste
224912	Feminino	Terapeuta ocupacional					0	SANTO ANTONIO DAS MISSOES	RS	1.0	False	2247631.0	5509114.0	9922997.0								CENTRO DE SAUDE/UNIDADE BASICA	CENTRO DE SAUDE/UNIDADE BASICA	CENTRO DE ATENCAO PSICOSSOCIAL								Sul
21500	Feminino	Fisioterapeuta geral			5.0	SIM	100	CAMPINA GRANDE	PB	1.0	False	220337.0										HOSPITAL GERAL										Nordeste
269530	Feminino	População Geral					32	ITABUNA	BA		False																					Nordeste
231786	Feminino	População Geral					0	MOCAJUBA	PA		False																					Norte
711972	Masculino	Psicólogo clínico					0			1.0	False	2471752.0										CLINICA/CENTRO DE ESPECIALIDADE										Não Informado
476760	Feminino	População Geral					7	Formiga	MG		False																					Sudeste
290656	Feminino	Médico clínico	Médico residente		4.0		100	CAXIAS DO SUL	RS	2.0	False	6854729.0	2624672.0									CENTRO DE SAUDE/UNIDADE BASICA	HOSPITAL GERAL									Sul
712832	Feminino	População Geral			5.0		100				False																					Não Informado
661060	Feminino	Técnico de enfermagem de terapia intensiva	Técnico de enfermagem				0	TERESINA	PI	2.0	False	2726971.0	5828856.0									HOSPITAL GERAL	PRONTO SOCORRO ESPECIALIZADO									Nordeste
394804	Feminino	Psicólogo clínico					0	IBIRUBA	RS	1.0	False	3964701.0										CENTRO DE SAUDE/UNIDADE BASICA										Sul
291751	Feminino	População Geral					100	RIO GRANDE	RS		False																					Sul
162593	Masculino	População Geral					0	ICO	CE		False																					Nordeste
305270	Feminino	População Geral					0	Manaus	AM		False																					Norte
233618	Masculino	População Geral					0	CODAJAS	AM		False																					Norte
626394	Feminino	População Geral					18	Vitória da Conquista	BA		False																					Nordeste
5473	Masculino	Agente de combate às endemias					0	SANTOS DUMONT	MG	1.0	False	487325.0										UNIDADE DE VIGILANCIA EM SAUDE										Sudeste
450184	Feminino	População Geral			5.0		100	CAMPO GRANDE	MS		False																					Centro-Oeste
684523	Feminino	População Geral			5.0		100	Aparecida de Goiânia	GO		False																					Centro-Oeste
216959	Feminino	População Geral					0	FORTALEZA	CE		False																					Nordeste
605142	Masculino	Técnico em farmácia					7	Fortaleza	CE	1.0	False	2561492.0										HOSPITAL GERAL										Nordeste
705132	Feminino	População Geral					4	Macaé	RJ		False																					Sudeste
258364	Feminino	População Geral					0	FORTALEZA	CE		False																					Nordeste
334003	Feminino	População Geral					68	SAO SEBASTIAO DO CAI	RS		False																					Sul
247085	Feminino	Agente de combate às endemias			5.0		100	LONDRINA	PR	1.0	False	2579324.0										CENTRAL DE GESTAO EM SAUDE										Sul
713880	Feminino	População Geral					0				False																					Não Informado
343224	Feminino	População Geral			5.0	Obrigada pela oportunidade em adquirir novos conhecimentos.	100	CAMARAGIBE	PE		False																					Nordeste
177394	Masculino	Cirurgião-dentista da estratégia de saúde da família					0	SAO JOSE DE PIRANHAS	PB	1.0	False	7257651.0										CENTRO DE SAUDE/UNIDADE BASICA										Nordeste
171529	Feminino	Nutricionista			5.0	Gostei das Refererências bibliográficas serem bem atuais, com estudos bem recentes	100	CAMPOS DOS GOYTACAZES	RJ	1.0	False	2287579.0										HOSPITAL GERAL										Sudeste
305022	Feminino	População Geral					0	CUIABA	MT		False																					Centro-Oeste
359477	Masculino	População Geral					18	SAO LUIS	MA		False																					Nordeste
1366	Masculino	População Geral					0	MARABA	PA		False																					Norte
626013	Feminino	População Geral					0	Acarape	CE		False																					Nordeste
260624	Feminino	Enfermeiro			5.0		100	ITAQUI	RS	1.0	False	2247143.0	6989357.0									CENTRO DE SAUDE/UNIDADE BASICA	CENTRO DE SAUDE/UNIDADE BASICA									Sul
281026	Feminino	População Geral					11	GOIANIA	GO		False																					Centro-Oeste
622585	Feminino	População Geral			5.0		100	Cascavel	PR		False																					Sul
376462	Feminino	População Geral					0	URUGUAIANA	RS		False																					Sul
188537	Masculino	Médico da estratégia de saúde da família			5.0		100	PETROPOLIS	RJ	1.0	False	3190242.0										CENTRO DE SAUDE/UNIDADE BASICA										Sudeste
616997	Feminino	População Geral			5.0		100	Rio Grande	RS		False																					Sul
435898	Feminino	População Geral					0	BELEM	PA		False																					Norte
381056	Feminino	População Geral			5.0	ótimo	100	LAGARTO	SE		False																					Nordeste
269497	Masculino	População Geral					100	RECIFE	PE		False																					Nordeste
604200	Feminino	Técnico de enfermagem			5.0		100	Tocantins	MG	1.0	False	2195429.0										HOSPITAL GERAL										Sudeste
248989	Feminino	Assistente social			5.0		100	MACEIO	AL	1.0	False	5509912.0	7130724.0									CENTRO DE SAUDE/UNIDADE BASICA	CENTRO DE ATENCAO PSICOSSOCIAL									Nordeste
451467	Feminino	Cirurgião dentista - clínico geral			5.0	ótimo curso	100	NOVA PRATA	RS	1.0	False	610615.0										CONSULTORIO ISOLADO										Sul
204576	Masculino	Enfermeiro			5.0	sim	100	JUCURUCU	BA	1.0	False	2537788.0										HOSPITAL GERAL										Nordeste
37237	Feminino	Médico da estratégia de saúde da família			4.0		100	FORTALEZA	CE	1.0	False	2482134.0										CENTRO DE SAUDE/UNIDADE BASICA										Nordeste
325284	Feminino	Recepcionista, em geral			5.0		100	RIO CLARO	SP	1.0	False	2033135.0										PRONTO ATENDIMENTO										Sudeste
450197	Masculino	População Geral			5.0		100	PELOTAS	RS		False																					Sul
230208	Feminino	Psicólogo clínico			5.0	Muito informativo, material bem elaborado e dinâmico.	100	ARACAJU	SE	1.0	False	5608228.0	7152043.0									CLINICA/CENTRO DE ESPECIALIDADE	CLINICA/CENTRO DE ESPECIALIDADE									Nordeste
682030	Feminino	População Geral			5.0		100	Boa Vista	RR		False																					Norte
715887	Feminino	População Geral					0				False																					Não Informado
570621	Feminino	População Geral					0	FORTALEZA	CE		False																					Nordeste
199387	Masculino	População Geral			5.0		100	FORTALEZA	CE		False																					Nordeste
176026	Masculino	Agente comunitário de saúde			5.0		100	ANAPOLIS	GO	1.0	False	6066623.0										CENTRO DE SAUDE/UNIDADE BASICA										Centro-Oeste
206359	Masculino	Médico da estratégia de saúde da família					71	NOVO TIRADENTES	RS	1.0	False	2234726.0										CENTRO DE SAUDE/UNIDADE BASICA										Sul
296915	Feminino	Assistente social					4	ALCANTARAS	CE	1.0	False	2479540.0										CENTRO DE SAUDE/UNIDADE BASICA										Nordeste
130844	Masculino	População Geral					0	JULIO DE CASTILHOS	RS		False																					Sul
291898	Feminino	Enfermeiro					71	SAO VALENTIM DO SUL	RS	1.0	False	9062165.0										POLICLINICA										Sul
643976	Feminino	Auxiliar de enfermagem da estratégia de saúde da família			4.0		100	Foz do Iguaçu	PR	1.0	False	2672987.0										CENTRO DE SAUDE/UNIDADE BASICA										Sul
326679	Feminino	Gerente de serviços de saúde					32	ITAITUBA	PA	1.0	False	9581863.0										CLINICA/CENTRO DE ESPECIALIDADE										Norte
453717	Feminino	População Geral			5.0		100	ALMEIRIM	PA		False																					Norte
695925	Feminino	População Geral					0	Brasília	DF		False																					Centro-Oeste
678242	Feminino	População Geral					100	Cacequi	RS		False																					Sul
721131	Masculino	População Geral			5.0	muito bem explicado, parabéns!	100				False																					Não Informado
16704	Masculino	Médico da estratégia de saúde da família			5.0		100	TIMOTEO	MG	1.0	False	7058667.0										CENTRO DE SAUDE/UNIDADE BASICA										Sudeste
717804	Masculino	População Geral			5.0	Muito bom para nosso aprendisado	100				False																					Não Informado
562188	Feminino	População Geral					0	Fortaleza	CE		False																					Nordeste
659531	Masculino	Condutor de ambulância					25	Juiz de Fora	MG	1.0	False	7572085.0										UNIDADE MOVEL DE NIVEL PRE-HOSPITALAR NA AREA DE URGENCIA										Sudeste
324787	Feminino	População Geral					0	FORTALEZA	CE		False																					Nordeste
198632	Feminino	População Geral			5.0		100	ARACAJU	SE		False																					Nordeste
265110	Feminino	Enfermeiro					4	CAMPO BOM	RS	1.0	False	6844138.0										HOSPITAL GERAL										Sul
426419	Feminino	População Geral			5.0		100	BIRITINGA	BA		False																					Nordeste
716695	Feminino	Fisioterapeuta geral			5.0		100			1.0	False	2233363.0										PRONTO ATENDIMENTO										Não Informado
679490	Feminino	População Geral					0	Olinda	PE		False																					Nordeste
635024	Masculino	População Geral					0	Goiânia	GO		False																					Centro-Oeste
49799	Masculino	População Geral			4.0		100	GUARAPUAVA	PR		False																					Sul
99848	Feminino	Agente de ação social					32	URUGUAIANA	RS	1.0	False	7129440.0										CENTRO DE SAUDE/UNIDADE BASICA										Sul
517915	Feminino	População Geral			5.0		100	Uruará	PA		False																					Norte
597856	Feminino	Auxiliar em saúde bucal da estratégia de saúde da família					100	CABO DE SANTO AGOSTINHO	PE	1.0	False	26360.0										CENTRO DE SAUDE/UNIDADE BASICA										Nordeste
36008	Masculino	Médico da estratégia de saúde da família	Médico clínico		5.0	curso otimo	100	TUCURUI	PA	2.0	False	2621541.0	2621649.0	7084307.0								CENTRO DE SAUDE/UNIDADE BASICA	HOSPITAL GERAL	PRONTO ATENDIMENTO								Norte
10735	Masculino	Enfermeiro					0	CHARQUEADAS	RS	1.0	False	104043.0										CENTRO DE SAUDE/UNIDADE BASICA										Sul
236287	Masculino	População Geral			5.0		100	SALVADOR	BA		False																					Nordeste
313072	Feminino	Agente de combate às endemias			5.0	otmo!!	100	INOCENCIA	MS	1.0	False	2251205.0										CENTRO DE SAUDE/UNIDADE BASICA										Centro-Oeste
171136	Feminino	População Geral					0	BRASILIA	DF		False																					Centro-Oeste
156254	Feminino	Enfermeiro			5.0		100	SAO JOSE	SC	1.0	False	2706369.0	2778785.0									HOSPITAL ESPECIALIZADO	HOSPITAL ESPECIALIZADO									Sul
631933	Feminino	Técnico de enfermagem					25	Santa Luzia	MG	1.0	False	26964.0	6437745.0									HOSPITAL GERAL	HOSPITAL GERAL									Sudeste
26367	Feminino	Técnico de enfermagem da estratégia de saúde da família			5.0	GRATIDÃO	100	CURITIBA	PR	1.0	False	21601.0										CENTRO DE SAUDE/UNIDADE BASICA										Sul
323453	Feminino	Enfermeiro			5.0		100	VALENCA	BA	1.0	False	7141432.0	7737033.0									CENTRO DE SAUDE/UNIDADE BASICA	CLINICA/CENTRO DE ESPECIALIDADE									Nordeste
282780	Feminino	População Geral					0	BRASILIA	DF		False																					Centro-Oeste
634816	Feminino	População Geral					11	Canoas	RS		False																					Sul
638190	Masculino	População Geral			5.0		100	RIO BRANCO	AC		False																					Norte
682796	Feminino	Técnico de enfermagem					0	Juruena	MT	1.0	False	625930.0										CENTRO DE SAUDE/UNIDADE BASICA										Centro-Oeste
689386	Masculino	População Geral			4.0		100	Cedro	CE		False																					Nordeste
632548	Feminino	População Geral			5.0		100	Caxias do Sul	RS		False																					Sul
84162	Feminino	Agente comunitário de saúde					18	JABOATAO DOS GUARARAPES	PE	1.0	False	5396484.0										CENTRO DE SAUDE/UNIDADE BASICA										Nordeste
478565	Feminino	População Geral					11	SILVANIA	GO		False																					Centro-Oeste
442125	Feminino	População Geral					32	SILVANIA	GO		False																					Centro-Oeste
674344	Feminino	Técnico de enfermagem da estratégia de saúde da família	Técnico de enfermagem				0	Cláudio	MG	2.0	False	7393113.0	9913742.0									CENTRO DE SAUDE/UNIDADE BASICA	CONSULTORIO ISOLADO									Sudeste
335711	Feminino	População Geral					46	MACEIO	AL		False																					Nordeste
324351	Feminino	Psicólogo clínico			5.0		100	TUPANCIRETA	RS	1.0	False	7255942.0										POLICLINICA										Sul
724792	Masculino	População Geral			5.0		100				False																					Não Informado
188896	Feminino	Médico da estratégia de saúde da família	Médico clínico		3.0		100	NATAL	RN	2.0	False	2408384.0	2408570.0	3801217.0								CENTRO DE SAUDE/UNIDADE BASICA	HOSPITAL GERAL	COOPERATIVA OU EMPRESA DE CESSAO DE TRABALHADORES NA SAUDE								Nordeste
706632	Feminino	População Geral					0	Nova Mamoré	RO		False																					Norte
283436	Feminino	Enfermeiro					0	SALVADOR	BA	1.0	False	3816.0										HOSPITAL GERAL										Nordeste
726900	Feminino	População Geral					14				False																					Não Informado
561319	Feminino	População Geral					82	Ceará-Mirim	RN		False																					Nordeste
481901	Feminino	População Geral			5.0	o curso é ótimo	100	Estação	RS		False																					Sul
435190	Masculino	População Geral			5.0	sim	100	MARABA	PA		False																					Norte
312881	Feminino	Cirurgião-dentista da estratégia de saúde da família			2.0		100	SANTO AUGUSTO	RS	1.0	False	2700875.0										POSTO DE SAUDE										Sul
263869	Feminino	População Geral			5.0	Excelente conteúdo, dinamização e atualização.	100	RECIFE	PE		False																					Nordeste
476599	Feminino	Técnico de enfermagem			4.0	muito bom	100	Maceió	AL	1.0	False	3015408.0	3460037.0									HOSPITAL GERAL	PRONTO SOCORRO GERAL									Nordeste
286275	Masculino	População Geral					29	SUCUPIRA DO NORTE	MA		False																					Nordeste
350640	Feminino	População Geral			5.0	Òtimo curso, muito util!!	100	VERA CRUZ	RS		False																					Sul
579141	Feminino	Psicólogo clínico					4	Maracaju	MS	1.0	False	285749.0										CONSULTORIO ISOLADO										Centro-Oeste
368216	Feminino	Enfermeiro					4	ROLADOR	RS	1.0	False	2230615.0	3922448.0									CENTRO DE SAUDE/UNIDADE BASICA	UNIDADE DE VIGILANCIA EM SAUDE									Sul
264857	Feminino	Assistente social					0	CRATEUS	CE	1.0	False	7217005.0										CENTRO DE APOIO A SAUDE DA FAMILIA										Nordeste
273512	Feminino	População Geral			5.0	mUITO bOM	100	ARAGUAPAZ	GO		False																					Centro-Oeste
262936	Feminino	População Geral			5.0	adorei	100	MOSSORO	RN		False																					Nordeste
123329	Feminino	Técnico de enfermagem			5.0		100	NATAL	RN	1.0	False	2653982.0										HOSPITAL GERAL										Nordeste
578408	Feminino	População Geral					39	Quatro Barras	PR		False																					Sul
271816	Feminino	População Geral			5.0		100	JABOATAO DOS GUARARAPES	PE		False																					Nordeste
721088	Feminino	População Geral					0				False																					Não Informado
368481	Feminino	População Geral					0	RONDONOPOLIS	MT		False																					Centro-Oeste
202083	Feminino	População Geral					18	CACHOEIRINHA	RS		False																					Sul
307878	Feminino	População Geral					0	PORTO ALEGRE	RS		False																					Sul
555286	Feminino	População Geral			5.0	adorei	100	Altamira	PA		False																					Norte
687583	Feminino	População Geral					61	Padre Paraíso	MG		False																					Sudeste
662259	Feminino	Técnico de enfermagem					0	Pedrinhas	SE	1.0	False	2423383.0										CENTRO DE SAUDE/UNIDADE BASICA										Nordeste
165905	Masculino	População Geral			5.0	curso muito bom. Tema bem diferente	100	SANTA MARIA DO HERVAL	RS		False																					Sul
167034	Feminino	População Geral					0	JATI	CE		False																					Nordeste
37683	Masculino	Médico da estratégia de saúde da família					100	PELOTAS	RS	1.0	False	2253127.0										CENTRO DE SAUDE/UNIDADE BASICA										Sul
661635	Feminino	Agente comunitário de saúde			5.0		100	Alegre	ES	1.0	False	2447576.0										CENTRO DE SAUDE/UNIDADE BASICA										Sudeste
386762	Feminino	População Geral			5.0	bom	100	FORMOSA	GO		False																					Centro-Oeste
282584	Masculino	População Geral			5.0	material indisponivel, sendo necessario buscar em outros locais	100	NOVO HAMBURGO	RS		False																					Sul
266940	Masculino	População Geral			5.0		100	OEIRAS	PI		False																					Nordeste
283066	Feminino	Enfermeiro	Enfermeiro da estratégia de saúde da família		5.0		100	TAPERA	RS	2.0	False	2263149.0	2263157.0	2263769.0								POSTO DE SAUDE	POSTO DE SAUDE	CENTRO DE SAUDE/UNIDADE BASICA								Sul
266412	Feminino	População Geral			5.0		100	SAO BORJA	RS		False																					Sul
132527	Feminino	População Geral			5.0		100	ANANINDEUA	PA		False																					Norte
379951	Feminino	Técnico de enfermagem			5.0	Muitíssimo bom.	100	MOSSORO	RN	1.0	False	677477.0										HOSPITAL GERAL										Nordeste
462963	Feminino	Técnico de enfermagem da estratégia de saúde da família			5.0	Otimo	100	SANTA BARBARA	BA	1.0	False	3569284.0										POSTO DE SAUDE										Nordeste
651109	Masculino	Agente comunitário de saúde			5.0	Obrigado pela oportunidade	100	Capixaba	AC	1.0	False	5086949.0										POSTO DE SAUDE										Norte
429922	Feminino	População Geral			5.0		100	VITORIA DA CONQUISTA	BA		False																					Nordeste
608972	Masculino	População Geral					32	Divisa Alegre	MG		False																					Sudeste
445982	Feminino	População Geral					11	ARROIO DO SAL	RS		False																					Sul
185836	Masculino	População Geral			5.0		100	ARACAJU	SE		False																					Nordeste
292896	Feminino	População Geral			5.0		100	VITORIA	ES		False																					Sudeste
261671	Feminino	População Geral					4	CHARQUEADAS	RS		False																					Sul
331144	Não Informado	Técnico de enfermagem					100	NATAL	RN	1.0	False	2653982.0										HOSPITAL GERAL										Nordeste
622367	Feminino	População Geral			5.0		100	Cascavel	PR		False																					Sul
11926	Feminino	Técnico de enfermagem de terapia intensiva	Técnico de enfermagem				4	NATAL	RN	2.0	False	2408570.0	2409208.0									HOSPITAL GERAL	HOSPITAL ESPECIALIZADO									Nordeste
289745	Feminino	População Geral					68	PIUMHI	MG		False																					Sudeste
32499	Feminino	População Geral					54	JOAO PESSOA	PB		False																					Nordeste
230074	Feminino	População Geral			5.0		100	SAO LEOPOLDO	RS		False																					Sul
252361	Feminino	População Geral					7	CORUMBA	MS		False																					Centro-Oeste
331096	Feminino	População Geral			5.0		100	CAPAO DO LEAO	RS		False																					Sul
363116	Feminino	População Geral					0	ITAQUI	RS		False																					Sul
284659	Feminino	Técnico de enfermagem					0	CAMPINA GRANDE	PB	1.0	False	2653982.0										HOSPITAL GERAL										Nordeste
540377	Feminino	População Geral					0	São Francisco de Paula	RS		False																					Sul
715014	Feminino	População Geral			5.0	Foi muito bom o curso muito esclarecedor e pra minha área de enfermagem que é lhe dar com vidas é suma importância.... Enriquecedor, e as informações contidas no texto é importantíssimo para entendermos a situação dos encarcerados que também são humanos	100				False																					Não Informado
132409	Feminino	Enfermeiro da estratégia de saúde da família			1.0	muito bom	100	PILAR	PB	1.0	False	7436238.0										CENTRO DE SAUDE/UNIDADE BASICA										Nordeste
646031	Feminino	Recepcionista, em geral					43	Campina Grande	PB	1.0	False	5491215.0										CENTRO DE SAUDE/UNIDADE BASICA										Nordeste
175580	Feminino	População Geral					36	POCONE	MT		False																					Centro-Oeste
197274	Feminino	População Geral			5.0		100	PASSO FUNDO	RS		False																					Sul
726681	Feminino	População Geral					0				False																					Não Informado
531752	Feminino	Enfermeiro			5.0		100	Manaus	AM	1.0	False	2017687.0	9111999.0									COOPERATIVA OU EMPRESA DE CESSAO DE TRABALHADORES NA SAUDE	PRONTO ATENDIMENTO									Norte
581136	Feminino	Técnico de enfermagem					100	Belo Horizonte	MG	1.0	False	27049.0										HOSPITAL GERAL										Sudeste
124953	Feminino	Assistente social					25	RIO DO SUL	SC	1.0	False	7572530.0										CENTRO DE SAUDE/UNIDADE BASICA										Sul
434776	Feminino	População Geral					0	GROAIRAS	CE		False																					Nordeste
107378	Masculino	População Geral					18	CAMPO MAIOR	PI		False																					Nordeste
188337	Feminino	População Geral			5.0	Otimo	100	LAURO DE FREITAS	BA		False																					Nordeste
257928	Feminino	População Geral			5.0	ótimo, amei o curso agregou muito para minha vida profissional.	100	PRESIDENTE MEDICI	RO		False																					Norte
284513	Feminino	População Geral					0	PETROLINA DE GOIAS	GO		False																					Centro-Oeste
59119	Feminino	Psicólogo clínico			5.0	curso maravilhoso	100	ARACAJU	SE	1.0	False	204331.0	5608228.0									CENTRO DE SAUDE/UNIDADE BASICA	CLINICA/CENTRO DE ESPECIALIDADE									Nordeste
596700	Feminino	População Geral					0	Brasília	DF		False																					Centro-Oeste
354663	Masculino	População Geral			5.0		100	PELOTAS	RS		False																					Sul
187716	Feminino	População Geral			5.0		100	PORTO VELHO	RO		False																					Norte
155186	Feminino	População Geral			5.0	Gostei do curso, gostaria de fazer um curso sobre adolescentes privados de liberdade.	100	RECIFE	PE		False																					Nordeste
291093	Masculino	Fisioterapeuta geral			5.0	MUITO BOM!	100	SETE QUEDAS	MS	1.0	False	518212.0	633623.0	2376288.0	7323336.0							UNIDADE MISTA	CLINICA/CENTRO DE ESPECIALIDADE	CLINICA/CENTRO DE ESPECIALIDADE	POLO ACADEMIA DA SAUDE							Centro-Oeste
128735	Masculino	Farmacêutico			5.0		100	ALTA FLORESTA	MT	1.0	False	2482681.0										CENTRO DE SAUDE/UNIDADE BASICA										Centro-Oeste
242191	Feminino	População Geral			5.0		100	SAPIRANGA	RS		False																					Sul
585578	Feminino	População Geral			5.0		100	Ivoti	RS		False																					Sul
476583	Feminino	População Geral			5.0		100	Erechim	RS		False																					Sul
501206	Feminino	População Geral					86	NATAL	RN		False																					Nordeste
210731	Feminino	Médico da estratégia de saúde da família			5.0		100	BARREIRAS DO PIAUI	PI	1.0	False	2404575.0										CENTRO DE SAUDE/UNIDADE BASICA										Nordeste
93993	Feminino	População Geral					0	SANTA VITORIA DO PALMAR	RS		False																					Sul
90567	Feminino	Fisioterapeuta esportivo			5.0	Otimo curso	100	URUGUAIANA	RS	1.0	False	2223562.0										HOSPITAL GERAL										Sul
196357	Masculino	População Geral			5.0		100	SALVADOR	BA		False																					Nordeste
177736	Feminino	População Geral			5.0		100	CASCAVEL	CE		False																					Nordeste
572906	Feminino	População Geral					50	Juiz de Fora	MG		False																					Sudeste
200487	Feminino	Técnico de enfermagem			5.0	aprendi muita coisa que ao sabia.Estao de parabens.	100	LAGOA SECA	PB	1.0	False	2400243.0										HOSPITAL GERAL										Nordeste
101210	Masculino	População Geral					11	NATAL	RN		False																					Nordeste
665355	Masculino	População Geral			5.0		100				False																					Não Informado
215238	Masculino	Médico de família e comunidade			5.0		100			1.0	False	2035855.0										CENTRO DE SAUDE/UNIDADE BASICA										Não Informado
643694	Feminino	Gerente de serviços de saúde			5.0		100	Foz do Iguaçu	PR	1.0	False	2593920.0										CENTRO DE SAUDE/UNIDADE BASICA										Sul
185942	Masculino	Médico da estratégia de saúde da família					100	CRISTINAPOLIS	SE	1.0	False	2421003.0										CENTRO DE SAUDE/UNIDADE BASICA										Nordeste
517412	Feminino	Cirurgião dentista - clínico geral			5.0		100	Palmas	TO	1.0	False	7680392.0										CENTRAL DE GESTAO EM SAUDE										Norte
477275	Feminino	Psicólogo clínico			5.0	Ambiente de muito aprendizado.	100	Recife	PE	1.0	False	2715511.0										UNIDADE MOVEL TERRESTRE										Nordeste
361375	Masculino	Psicólogo clínico			5.0	Parabéns pela organização do curso!	100	PLANALTINA	GO	1.0	False	676098.0										CENTRO DE SAUDE/UNIDADE BASICA										Centro-Oeste
203226	Masculino	Nutricionista					71	IBIRATAIA	BA	1.0	False	6600387.0										CENTRO DE SAUDE/UNIDADE BASICA										Nordeste
327140	Feminino	População Geral					0	IPIRANGA DE GOIAS	GO		False																					Centro-Oeste
298069	Feminino	População Geral			5.0		100	FEIRA DE SANTANA	BA		False																					Nordeste
372662	Masculino	População Geral					0	SERRINHA	BA		False																					Nordeste
455984	Feminino	População Geral			5.0		100	GAURAMA	RS		False																					Sul
583461	Feminino	População Geral					0				False																					Não Informado
130006	Feminino	Assistente social			5.0	muito bom, de grande valia	100	GOIANIA	GO	1.0	False	2383209.0	6665322.0									HOSPITAL GERAL	HOSPITAL GERAL									Centro-Oeste
398989	Feminino	População Geral					0	SAO JOSE DE RIBAMAR	MA		False																					Nordeste
468868	Feminino	Enfermeiro					25	Vilhena	RO	1.0	False	2798484.0										HOSPITAL GERAL										Norte
666116	Feminino	Técnico de enfermagem			5.0	otimo	100	Porto Velho	RO	1.0	False	2493888.0										HOSPITAL GERAL										Norte
197040	Feminino	Nutricionista					25	DIAMANTINO	MT	1.0	False	2472244.0										HOSPITAL GERAL										Centro-Oeste
453897	Feminino	População Geral			5.0	Excelente curso.	100	GOIANIA	GO		False																					Centro-Oeste
371652	Feminino	População Geral			5.0		100	ALTAMIRA	PA		False																					Norte
372615	Feminino	Enfermeiro			5.0	muito bom	100	ALTAMIRA	PA	1.0	False	9147624.0										CENTRO DE SAUDE/UNIDADE BASICA										Norte
182552	Feminino	População Geral					43	BELO HORIZONTE	MG		False																					Sudeste
47628	Masculino	Médico psiquiatra	Médico da estratégia de saúde da família		5.0		100	VITORIA	ES	2.0	False	5986656.0	28185.0									CENTRO DE SAUDE/UNIDADE BASICA	CENTRO DE ATENCAO PSICOSSOCIAL									Sudeste
711873	Masculino	População Geral			5.0	muito bom!!!	100				False																					Não Informado
626595	Feminino	População Geral			5.0		100	Marechal Cândido Rondon	PR		False																					Sul
725469	Feminino	População Geral					100				False																					Não Informado
651840	Feminino	Cirurgião-dentista da estratégia de saúde da família			5.0	bom	100	CASCAVEL	PR	1.0	False	9361030.0										CENTRO DE SAUDE/UNIDADE BASICA										Sul
3099	Feminino	Médico de família e comunidade	Médico clínico				100	FLORIANOPOLIS	SC	2.0	False	19801.0	7098324.0									CENTRO DE SAUDE/UNIDADE BASICA	UNIDADE MOVEL DE NIVEL PRE-HOSPITALAR NA AREA DE URGENCIA									Sul
222189	Feminino	Educador social			5.0	Gostei muito do curso me deu muitas ideias para seguir pesquisando sobre este assunto.	100	ASSIS CHATEAUBRIAND	PR	1.0	False	3754278.0										CENTRO DE ATENCAO PSICOSSOCIAL										Sul
712589	Feminino	População Geral			5.0		100				False																					Não Informado
293574	Feminino	População Geral					25	SAO LUIS	MA		False																					Nordeste
512365	Feminino	População Geral			5.0	O curso foi muito proveitoso. o conteúdo foi ótimo.	100	Cariacica	ES		False																					Sudeste
206184	Feminino	Médico da estratégia de saúde da família			5.0		100			1.0	False	5102073.0										CENTRO DE SAUDE/UNIDADE BASICA										Não Informado
598028	Feminino	População Geral					82	Alecrim	RS		False																					Sul
364176	Masculino	Enfermeiro					68	ARAPIRACA	AL	1.0	False	2006197.0										HOSPITAL GERAL										Nordeste
343189	Feminino	População Geral					100	GUAIBA	RS		False																					Sul
298914	Feminino	População Geral					100	JI-PARANA	RO		False																					Norte
695579	Feminino	Enfermeiro da estratégia de saúde da família	Enfermeiro		5.0	maravilhoso este modulo	100	Caetanópolis	MG	2.0	False	2126907.0	2200473.0									CENTRO DE SAUDE/UNIDADE BASICA	HOSPITAL GERAL									Sudeste
2103	Masculino	Médico ginecologista e obstetra			5.0	muito bom	100	SAO LUIS	MA	1.0	False	5601606.0										CLINICA/CENTRO DE ESPECIALIDADE										Nordeste
25834	Feminino	Fisioterapeuta geral			5.0	m	100	CACHOEIRINHA	RS	1.0	False	2232014.0	3508528.0	181927.0								HOSPITAL GERAL	HOSPITAL GERAL	HOSPITAL GERAL								Sul
381939	Feminino	Enfermeiro					0	JEREMOABO	BA	1.0	False	6490700.0										CENTRO DE SAUDE/UNIDADE BASICA										Nordeste
270798	Masculino	População Geral			5.0	O curso é muito importante para o compartilhamento de informações tão escassas sobre a saúde na vida prisional e também para o combate aos estigmas que circundam as instituições prisionais.	100	PEDRA PRETA	MT		False																					Centro-Oeste
634115	Feminino	População Geral					25	Salvador	BA		False																					Nordeste
279126	Feminino	População Geral			5.0	Muito bom o curso, e o matério bem esclarecedor e bem simples de entender.	100	ARARICA	RS		False																					Sul
339587	Feminino	População Geral					0	CASCAVEL	CE		False																					Nordeste
670018	Feminino	Agente comunitário de saúde					0	Piumhi	MG	1.0	False	2775468.0										CENTRO DE SAUDE/UNIDADE BASICA										Sudeste
266899	Feminino	População Geral			5.0	Maravilhoso material, a leitura e atualização melhora nosso saber e nossa profissão...	100	LAJEADO	RS		False																					Sul
625330	Feminino	População Geral			5.0	muito bom	100	Chapecó	SC		False																					Sul
57599	Masculino	Médico da estratégia de saúde da família	Médico clínico				7	JUAZEIRO DO NORTE	CE	2.0	False	4010876.0	2563363.0	2564580.0								CENTRO DE SAUDE/UNIDADE BASICA	UNIDADE MISTA	UNIDADE MISTA								Nordeste
710153	Masculino	População Geral			5.0	topp	100	Garanhuns	PE		False																					Nordeste
293443	Masculino	População Geral			5.0		100	TRES LAGOAS	MS		False																					Centro-Oeste
362878	Masculino	População Geral			3.0		100	LAGARTO	SE		False																					Nordeste
550228	Masculino	População Geral			5.0		100	Rio Brilhante	MS		False																					Centro-Oeste
198666	Feminino	Terapeuta ocupacional	Fisioterapeuta geral				0	NOVA IGUACU	RJ	2.0	False	6923356.0	9723005.0									HOSPITAL ESPECIALIZADO	CONSULTORIO ISOLADO									Sudeste
691627	Masculino	População Geral					0	São Paulo	SP		False																					Sudeste
629147	Feminino	População Geral			5.0		100	Brasília	DF		False																					Centro-Oeste
692453	Feminino	População Geral			5.0		100	Cedro	CE		False																					Nordeste
415130	Masculino	População Geral			5.0	Curso rápido mas eficiente quanto à temática....	100	SAO CRISTOVAO	SE		False																					Nordeste
450544	Feminino	População Geral					0	SALGADO	SE		False																					Nordeste
207039	Masculino	Médico da estratégia de saúde da família			5.0		100	VOLTA REDONDA	RJ	1.0	False	2775131.0										CENTRO DE SAUDE/UNIDADE BASICA										Sudeste
214222	Masculino	Médico da estratégia de saúde da família	Médico clínico		5.0	justiça social !	100	FORTALEZA	CE	2.0	False	2478625.0	2806355.0									CENTRO DE SAUDE/UNIDADE BASICA	UNIDADE DE ATENCAO A SAUDE INDIGENA									Nordeste
376985	Masculino	População Geral			5.0		100	SALVADOR	BA		False																					Nordeste
550694	Feminino	População Geral					0	Amambai	MS		False																					Centro-Oeste
514145	Masculino	22410			5.0	BASTANTE ESCLARECEDOR	100	Palmas	TO	1.0	False	2467968.0										CENTRO DE ATENCAO PSICOSSOCIAL										Norte
619436	Feminino	População Geral			5.0		100				False																					Não Informado
276202	Feminino	População Geral					18	TERESINA	PI		False																					Nordeste
402887	Feminino	Técnico em saúde bucal da estratégia de saúde da família					100	TANGARA	RN	1.0	False	5479584.0										CENTRO DE SAUDE/UNIDADE BASICA										Nordeste
168813	Feminino	Médico da estratégia de saúde da família			5.0		100	PALMAS	TO	1.0	False	2569744.0										CENTRO DE SAUDE/UNIDADE BASICA										Norte
644484	Feminino	População Geral			5.0		100	Manaus	AM		False																					Norte
205604	Masculino	Médico clínico			5.0		100	ANAPOLIS	GO	1.0	False	10472.0										HOSPITAL GERAL										Centro-Oeste
532235	Feminino	População Geral			5.0		100	Castanhal	PA		False																					Norte
638399	Feminino	População Geral			5.0		100	Fronteiras	PI		False																					Nordeste
660921	Não Informado	População Geral					79				False																					Não Informado
238504	Masculino	Agente comunitário de saúde			5.0	Adorei o curso foi muito proveitoso. Super indico .	100	PARIPIRANGA	BA	1.0	False	2508044.0										POSTO DE SAUDE										Nordeste
112052	Feminino	População Geral			5.0		100	PALMAS	TO		False																					Norte
281628	Feminino	População Geral			5.0	Muito bom!	100	SOBRAL	CE		False																					Nordeste
544872	Feminino	População Geral					0	Manaus	AM		False																					Norte
129070	Feminino	População Geral					7	GALINHOS	RN		False																					Nordeste
170296	Feminino	População Geral					0	CACHOEIRINHA	RS		False																					Sul
509253	Feminino	População Geral			5.0		100	Rio Verde	GO		False																					Centro-Oeste
250475	Masculino	Médico da estratégia de saúde da família			5.0	Emanuel Georgiton de Abreu	100	CAMPOS GERAIS	MG	1.0	False	5277175.0										CENTRO DE SAUDE/UNIDADE BASICA										Sudeste
83348	Feminino	Agente comunitário de saúde					0	SAO JOSE DOS PINHAIS	PR	1.0	False	2682125.0										CENTRO DE SAUDE/UNIDADE BASICA										Sul
243035	Feminino	População Geral					0	BABACULANDIA	TO		False																					Norte
550692	Feminino	População Geral					11	Belém	PA		False																					Norte
703073	Feminino	Psicólogo clínico			5.0		100	Maceió	AL	1.0	False	6250629.0										CENTRO DE SAUDE/UNIDADE BASICA										Nordeste
438004	Feminino	População Geral			5.0		100	NOVA PRATA	RS		False																					Sul
726530	Feminino	População Geral					0				False																					Não Informado
262505	Feminino	Recepcionista, em geral					0	SAO BORJA	RS	1.0	False	2248298.0										HOSPITAL GERAL										Sul
268815	Feminino	Enfermeiro					11	PATROCINIO	MG	1.0	False	2209195.0										HOSPITAL GERAL										Sudeste
438420	Feminino	População Geral					75	TEOFILO OTONI	MG		False																					Sudeste
437306	Masculino	Assistente social					0	URUGUAIANA	RS	1.0	False	7648677.0										CENTRO DE ATENCAO PSICOSSOCIAL										Sul
16087	Feminino	População Geral			5.0		100	SALVADOR	BA		False																					Nordeste
219113	Masculino	Cirurgião-dentista da estratégia de saúde da família			5.0	Muito bom. Rápido e de fácil entendimento. Pena que na realidade não ocorre o cuidado integral, responsável com o paciente psiquiátrico.	100	SAO JOAO DE MERITI	RJ	1.0	False	2763729.0										CENTRO DE SAUDE/UNIDADE BASICA										Sudeste
101333	Feminino	Agente comunitário de saúde			5.0	CURSO IMPORTANTE PARA AREA	100	GUARABIRA	PB	1.0	False	2334666.0										CENTRO DE SAUDE/UNIDADE BASICA										Nordeste
165129	Feminino	Médico da estratégia de saúde da família					61	ALTO ARAGUAIA	MT	1.0	False	7063326.0										CENTRO DE SAUDE/UNIDADE BASICA										Centro-Oeste
544118	Feminino	População Geral			5.0		100	Cidade Ocidental	GO		False																					Centro-Oeste
641727	Feminino	Auxiliar de enfermagem da estratégia de saúde da família	Técnico de enfermagem		5.0	gostei	100	Foz do Iguaçu	PR	2.0	False	2593998.0	5061989.0									CENTRO DE SAUDE/UNIDADE BASICA	HOSPITAL GERAL									Sul
269869	Feminino	População Geral					71	PARNAMIRIM	RN		False																					Nordeste
541149	Feminino	População Geral					61	Belém	PA		False																					Norte
313371	Feminino	População Geral					0	PORTO ALEGRE	RS		False																					Sul
159084	Feminino	População Geral			5.0		100	MONTES CLAROS	MG		False																					Sudeste
206713	Masculino	Médico generalista					100	GOIANIA	GO	1.0	False	2024047.0										CENTRO DE SAUDE/UNIDADE BASICA										Centro-Oeste
304467	Feminino	População Geral					43	PORTO VELHO	RO		False																					Norte
590696	Feminino	Agente de combate às endemias					0	Piquete	SP	1.0	False	6582125.0										CENTRAL DE GESTAO EM SAUDE										Sudeste
566263	Feminino	Médico clínico			5.0		100	TRES RANCHOS	GO	1.0	False	3940829.0	2442302.0									HOSPITAL GERAL	HOSPITAL GERAL									Centro-Oeste
454898	Feminino	População Geral			4.0		100	PELOTAS	RS		False																					Sul
450175	Feminino	População Geral			5.0		100	DOURADOS	MS		False																					Centro-Oeste
654928	Feminino	População Geral					100	São Cristóvão	SE		False																					Nordeste
524173	Feminino	População Geral			5.0		100	Canguçu	RS		False																					Sul
390668	Feminino	População Geral			5.0		100	ARACATI	CE		False																					Nordeste
279804	Feminino	Nutricionista			5.0	muito bom o curso, aborda temas cotidianos e os aspectos da saúde da pessoa privada de liberdade, tal como a extrema importância da atenção básica na saúde dessas pessoas pois é a porta de entrada para todo o sistema de saúde pública	100	TEREZOPOLIS DE GOIAS	GO	1.0	False	2673932.0	3461289.0									HOSPITAL GERAL	HOSPITAL ESPECIALIZADO									Centro-Oeste
432950	Masculino	População Geral					14	JABOATAO DOS GUARARAPES	PE		False																					Nordeste
612597	Feminino	População Geral			5.0	Otimo curso	100	Salgado	SE		False																					Nordeste
706735	Feminino	População Geral			5.0		100	Boa Vista	RR		False																					Norte
198450	Feminino	Enfermeiro			5.0		100	ARATUIPE	BA	1.0	False	7883471.0	238722.0									CENTRO DE SAUDE/UNIDADE BASICA	UNIDADE MOVEL DE NIVEL PRE-HOSPITALAR NA AREA DE URGENCIA									Nordeste
287006	Masculino	População Geral					4	BRASILIA	DF		False																					Centro-Oeste
263091	Masculino	População Geral			5.0		100	PALMAS	TO		False																					Norte
53437	Feminino	Nutricionista			5.0		100	PALMAS	TO	1.0	False	2467852.0										UNIDADE DE VIGILANCIA EM SAUDE										Norte
594030	Feminino	População Geral			5.0		100	Feira de Santana	BA		False																					Nordeste
235266	Feminino	População Geral					0	BELA CRUZ	CE		False																					Nordeste
286766	Feminino	Recepcionista, em geral			5.0	muito bom	100	CARMO DO RIO CLARO	MG	1.0	False	2796376.0										HOSPITAL GERAL										Sudeste
352068	Feminino	Cirurgião dentista - clínico geral			5.0	bom	100	CANOINHAS	SC	1.0	False	2491028.0										POSTO DE SAUDE										Sul
216949	Masculino	Psicólogo clínico					0	CONTAGEM	MG	1.0	False	5455294.0										CLINICA/CENTRO DE ESPECIALIDADE										Sudeste
246240	Feminino	Técnico de enfermagem					79	BELO HORIZONTE	MG	1.0	False	2126494.0										HOSPITAL GERAL										Sudeste
485549	Feminino	População Geral					0	Arapongas	PR		False																					Sul
287845	Feminino	População Geral			5.0	É um curso muito bem estruturado, com referências de qualidade. Eu adorei e recomendo	100	FELIZ NATAL	MT		False																					Centro-Oeste
709451	Feminino	Assistente social			5.0	Esclarecedor	100	Belo Horizonte	MG	1.0	False	2213540.0										CENTRO DE SAUDE/UNIDADE BASICA										Sudeste
191302	Feminino	Agente comunitário de saúde					0	POMBAL	PB	1.0	False	2606542.0										CENTRO DE SAUDE/UNIDADE BASICA										Nordeste
113264	Feminino	Técnico de enfermagem da estratégia de saúde da família					0	SIMAO DIAS	SE	1.0	False	7513852.0										CENTRO DE SAUDE/UNIDADE BASICA										Nordeste
311374	Feminino	População Geral					0	ITAGIBA	BA		False																					Nordeste
344405	Feminino	População Geral			5.0	Curso interessante e bastante completo.	100	BARREIRAS	BA		False																					Nordeste
277602	Feminino	População Geral					68	SALVADOR	BA		False																					Nordeste
215180	Masculino	Médico da estratégia de saúde da família			5.0		100	SANTO ANDRE	SP	1.0	False	8699.0										CENTRO DE SAUDE/UNIDADE BASICA										Sudeste
192915	Masculino	População Geral					4	OURO VERDE DE GOIAS	GO		False																					Centro-Oeste
299079	Feminino	População Geral					7	CANOAS	RS		False																					Sul
475288	Feminino	Agente comunitário de saúde					86	Imbé	RS	1.0	False	9987908.0										CENTRO DE SAUDE/UNIDADE BASICA										Sul
170464	Feminino	População Geral					0	MARACANAU	CE		False																					Nordeste
551707	Feminino	População Geral			5.0		100	Nossa Senhora do Socorro	SE		False																					Nordeste
608970	Feminino	População Geral					100	Alto Alegre	RR		False																					Norte
344753	Feminino	Enfermeiro			5.0	Gostei	100	ARACAJU	SE	1.0	False	3566013.0										UNIDADE MISTA										Nordeste
269603	Feminino	População Geral			5.0	Excelente!	100	MIGUEL CALMON	BA		False																					Nordeste
171803	Feminino	População Geral			5.0		100	SANTA MARIA	RS		False																					Sul
16436	Feminino	População Geral					0	SALVADOR	BA		False																					Nordeste
536936	Feminino	Enfermeiro					0	Poços de Caldas	MG	1.0	False	2208873.0										PRONTO ATENDIMENTO										Sudeste
4581	Masculino	Médico da estratégia de saúde da família					100	FORTALEZA	CE	1.0	False	2372118.0										CENTRO DE SAUDE/UNIDADE BASICA										Nordeste
294439	Feminino	Gerente de serviços de saúde					57	CAMPINA GRANDE	PB	1.0	False	2363267.0										CENTRO DE SAUDE/UNIDADE BASICA										Nordeste
255980	Feminino	Enfermeiro					0	PARAISO DO TOCANTINS	TO	1.0	False	2468018.0										CENTRAL DE GESTAO EM SAUDE										Norte
132806	Feminino	Sanitarista					0	BRASILIA	DF	1.0	False	10510.0	1079.0									CENTRO DE SAUDE/UNIDADE BASICA	HOSPITAL GERAL									Centro-Oeste
727791	Feminino	População Geral					25				False																					Não Informado
307056	Feminino	População Geral			5.0		100	SANTAREM	PA		False																					Norte
231322	Masculino	Técnico de enfermagem					0	JUIZ DE FORA	MG	1.0	False	6463487.0										PRONTO ATENDIMENTO										Sudeste
271602	Feminino	Nutricionista					7	PAULO AFONSO	BA	1.0	False	2345382.0	2345404.0	2345412.0	2345447.0	2637448.0						POSTO DE SAUDE	POSTO DE SAUDE	POSTO DE SAUDE	POSTO DE SAUDE	POSTO DE SAUDE						Nordeste
725253	Feminino	População Geral			5.0	bom	100				False																					Não Informado
163173	Masculino	População Geral			5.0		100	VIGIA	PA		False																					Norte
282668	Feminino	Agente comunitário de saúde			5.0		100	NOVA VENECIA	ES	1.0	False	7188277.0										CENTRO DE SAUDE/UNIDADE BASICA										Sudeste
370172	Feminino	População Geral			5.0	5	100	AMAPORA	PR		False																					Sul
460296	Feminino	População Geral			5.0		100	MACAPA	AP		False																					Norte
457226	Feminino	População Geral			5.0		100	ARAGUAINA	TO		False																					Norte
361286	Masculino	População Geral					39	ANAPOLIS	GO		False																					Centro-Oeste
211856	Masculino	Médico em radiologia e diagnóstico por imagem	Médico da estratégia de saúde da família				100	ITAGUAJE	PR	2.0	False	6427057.0	2754339.0	2585847.0								CENTRO DE SAUDE/UNIDADE BASICA	PRONTO SOCORRO GERAL	CONSULTORIO ISOLADO								Sul
47982	Feminino	Médico clínico	Médico residente		5.0		100	FEIRA DE SANTANA	BA	2.0	False	6447279.0	3816.0									HOSPITAL GERAL	CLINICA/CENTRO DE ESPECIALIDADE									Nordeste
714842	Masculino	Motorista de furgão ou veículo similar			5.0		100			1.0	False	3978958.0										CENTRAL DE GESTAO EM SAUDE										Não Informado
385733	Feminino	Enfermeiro			5.0	Muito bom, super recomendo	100	CUIABA	MT	1.0	False	7869312.0										PRONTO ATENDIMENTO										Centro-Oeste
269556	Masculino	População Geral			5.0	Bom!	100	RECIFE	PE		False																					Nordeste
629528	Masculino	População Geral			5.0		100	Cascavel	PR		False																					Sul
131165	Masculino	Agente comunitário de saúde			5.0		100	MACHADOS	PE	1.0	False	3031101.0										CENTRO DE SAUDE/UNIDADE BASICA										Nordeste
723478	Feminino	Nutricionista			5.0	Curso muito proveitoso, com didativa visual de facil aprendizado	100	MACEIO	AL	1.0	False	7955200.0										CLINICA/CENTRO DE ESPECIALIDADE										Nordeste
677334	Feminino	População Geral			5.0	ótimo	100	São Pedro do Sul	RS		False																					Sul
333050	Masculino	População Geral			5.0	SIM	100	PRESIDENTE FIGUEIREDO	AM		False																					Norte
250978	Masculino	População Geral					0	SAO BORJA	RS		False																					Sul
15725	Masculino	Médico clínico			5.0		100	CAMPINA GRANDE	PB	1.0	False	9488715.0										CENTRAL DE REGULACAO DO ACESSO										Nordeste
175028	Feminino	Auxiliar em saúde bucal da estratégia de saúde da família			5.0		100	IRINEOPOLIS	SC	1.0	False	9736298.0										POSTO DE SAUDE										Sul
320445	Feminino	População Geral			5.0	Inserir casos clínicos	100	JEQUIE	BA		False																					Nordeste
303826	Feminino	População Geral			5.0	Muito bom!!!	100	GOIANIA	GO		False																					Centro-Oeste
266168	Masculino	População Geral					0	BRASILIA	DF		False																					Centro-Oeste
695816	Feminino	Auxiliar em saúde bucal da estratégia de saúde da família			5.0	Muito bom!	100	Quixeré	CE	1.0	False	7015275.0										CENTRO DE SAUDE/UNIDADE BASICA										Nordeste
17030	Masculino	População Geral			5.0	Curso muito instrutivo! Gostei particularmente da unidade de saúde mental, que continha dados extremamente importantes sobre a temática do curso. Parabéns!	100	GOIANIA	GO		False																					Centro-Oeste
405180	Feminino	População Geral					0	FORTALEZA	CE		False																					Nordeste
424578	Masculino	População Geral					0	PASSO FUNDO	RS		False																					Sul
450088	Feminino	População Geral			4.0		100	ERECHIM	RS		False																					Sul
715680	Feminino	População Geral			5.0	Amei 💞	100				False																					Não Informado
627512	Feminino	População Geral			5.0		100	Carazinho	RS		False																					Sul
27034	Feminino	População Geral					0	BELO HORIZONTE	MG		False																					Sudeste
137063	Feminino	População Geral			5.0		100	BRASILIA	DF		False																					Centro-Oeste
245764	Feminino	População Geral					25	FLORIANOPOLIS	SC		False																					Sul
249633	Feminino	População Geral			5.0		100	TUCANO	BA		False																					Nordeste
468691	Masculino	População Geral			5.0		100	Paquetá	PI		False																					Nordeste
178430	Masculino	População Geral			5.0	Muito interessante!	100	FORTALEZA	CE		False																					Nordeste
315684	Masculino	Médico da estratégia de saúde da família					4	CAPITAO LEONIDAS MARQUES	PR	1.0	False	6256988.0										CENTRO DE SAUDE/UNIDADE BASICA										Sul
713536	Feminino	População Geral			5.0	Eu gastei muito do q falou sobre a saúde nós presídio	100				False																					Não Informado
707118	Feminino	População Geral			5.0	Muito bom	100	Juazeiro	BA		False																					Nordeste
528093	Masculino	Avaliador físico					0	Salvador	BA	1.0	False	9699899.0										CENTRO DE SAUDE/UNIDADE BASICA										Nordeste
176325	Feminino	Agente comunitário de saúde			5.0		100	CORUMBA	MS	1.0	False	2559498.0										CENTRO DE SAUDE/UNIDADE BASICA										Centro-Oeste
204120	Feminino	Terapeuta ocupacional					0	CARUARU	PE	1.0	False	7935722.0										CLINICA/CENTRO DE ESPECIALIDADE										Nordeste
222439	Feminino	População Geral			4.0	Muito bom, porém alguns módulos apresentaram erros de Português...	100	SALVADOR	BA		False																					Nordeste
304159	Masculino	População Geral					14	IGUATEMI	MS		False																					Centro-Oeste
558805	Feminino	População Geral			5.0	Curso maravilhoso, trabalho em uma Unidade Prisional e foi bem rica a experiencia.	100	Cairu	BA		False																					Nordeste
695766	Feminino	População Geral			5.0		100	Brasília	DF		False																					Centro-Oeste
516321	Feminino	População Geral			5.0		100	Conceição do Canindé	PI		False																					Nordeste
612364	Feminino	População Geral					0	ARACAJU	SE		False																					Nordeste
13667	Feminino	População Geral					0	TERESINA	PI		False																					Nordeste
224925	Feminino	População Geral					4	ANAPOLIS	GO		False																					Centro-Oeste
487820	Feminino	População Geral			5.0		100	Timon	MA		False																					Nordeste
381547	Feminino	População Geral			5.0		100	FORTALEZA	CE		False																					Nordeste
724804	Feminino	População Geral					43				False																					Não Informado
254260	Feminino	População Geral			5.0	Adorei o curso! Recomendo falar um pouco mais sobre a atuação de cada profissional.	100	FORMOSA	GO		False																					Centro-Oeste
243005	Feminino	Enfermeiro			5.0	muito boom!	100	DENISE	MT	1.0	False	2472414.0										HOSPITAL GERAL										Centro-Oeste
277969	Feminino	População Geral			5.0		100	FORTALEZA	CE		False																					Nordeste
180756	Feminino	População Geral					100	PALMAS	TO		False																					Norte
119728	Feminino	Enfermeiro					18	CHAPECO	SC	1.0	False	2657732.0										CENTRAL DE ABASTECIMENTO										Sul
435722	Feminino	Técnico de enfermagem da estratégia de saúde da família					11	TIMON	MA	1.0	False	2406853.0										CENTRO DE SAUDE/UNIDADE BASICA										Nordeste
187575	Feminino	População Geral					50	SAO CAITANO	PE		False																					Nordeste
200646	Feminino	População Geral			5.0		100	CANINDE	CE		False																					Nordeste
260667	Feminino	População Geral			5.0	Muito bom	100	LIMOEIRO	PE		False																					Nordeste
640625	Feminino	População Geral					7	Ariquemes	RO		False																					Norte
408124	Feminino	População Geral			5.0		100	URUSSANGA	SC		False																					Sul
353033	Feminino	População Geral					0	POXOREO	MT		False																					Centro-Oeste
613604	Feminino	Enfermeiro			5.0	OK	100	TAQUARA	RS	1.0	False	9995919.0										PRONTO ATENDIMENTO										Sul
552958	Masculino	População Geral			5.0	bom	100	Juazeiro	BA		False																					Nordeste
105315	Feminino	População Geral					4	SALVADOR	BA		False																					Nordeste
371363	Feminino	Gerente de serviços de saúde			5.0	Nota 1000	100	CACHOEIRO DE ITAPEMIRIM	ES	1.0	False	9132813.0										PRONTO ATENDIMENTO										Sudeste
311165	Feminino	População Geral					100	MORRINHOS	GO		False																					Centro-Oeste
215520	Feminino	Enfermeiro da estratégia de saúde da família			5.0	curso interessante,pois não tinha muita noção de como funcionava a atenção á saúde a essas pessoas,	100	ARAPIRACA	AL	1.0	False	7770936.0										POSTO DE SAUDE										Nordeste
293139	Feminino	Técnico de enfermagem					50	RIO GRANDE	RS	1.0	False	2522691.0										HOSPITAL GERAL										Sul
247292	Feminino	Fisioterapeuta geral					4	CAMAPUA	MS	1.0	False	9709.0										HOSPITAL GERAL										Centro-Oeste
608557	Masculino	População Geral					18	Aracaju	SE		False																					Nordeste
229517	Feminino	Assistente social					43	CURRAIS NOVOS	RN	1.0	False	2473313.0										CENTRO DE SAUDE/UNIDADE BASICA										Nordeste
257985	Feminino	População Geral					100	BENTO GONCALVES	RS		False																					Sul
604540	Feminino	População Geral			4.0	Os documentos de apoio no decorrer do texto não abrem.	100	Manaus	AM		False																					Norte
419344	Feminino	Psicólogo clínico					4	SAO DOMINGOS	BA	1.0	False	3013243.0										CENTRO DE SAUDE/UNIDADE BASICA										Nordeste
305838	Feminino	População Geral			5.0	Curso muito bom e com grande conteúdo, gerando um bom aprendizado.	100	CRUZ ALTA	RS		False																					Sul
299967	Feminino	População Geral					0	BRASILIA	DF		False																					Centro-Oeste
250933	Masculino	Agente de combate às endemias			5.0		100	MONTES CLAROS	MG	1.0	False	5351065.0										UNIDADE DE VIGILANCIA EM SAUDE										Sudeste
723179	Masculino	População Geral					39				False																					Não Informado
295020	Feminino	População Geral					21	RECIFE	PE		False																					Nordeste
623483	Feminino	Agente de ação social			5.0	ótimo aprendizad0 com o curso!	100	São Pedro do Sul	RS	1.0	False	6846483.0										CENTRO DE ATENCAO PSICOSSOCIAL										Sul
208587	Feminino	Médico da estratégia de saúde da família			5.0		100	NOVA INDEPENDENCIA	SP	1.0	False	9776737.0										CENTRO DE SAUDE/UNIDADE BASICA										Sudeste
721174	Feminino	População Geral			5.0	ótimo	100				False																					Não Informado
620061	Masculino	População Geral					4	Balneário Arroio do Silva	SC		False																					Sul
457124	Feminino	População Geral					39	GOIANIA	GO		False																					Centro-Oeste
708990	Feminino	População Geral			5.0		100	São João do Araguaia	PA		False																					Norte
455561	Feminino	População Geral			5.0	muito bom	100	RONDONOPOLIS	MT		False																					Centro-Oeste
688546	Feminino	População Geral					0	Teresina	PI		False																					Nordeste
689313	Feminino	População Geral			5.0		100	Cedro	CE		False																					Nordeste
286576	Feminino	População Geral			5.0	Excelente didática.	100	BRASILIA	DF		False																					Centro-Oeste
703273	Feminino	Técnico de enfermagem			5.0	adorei	100	Alto Alegre	RR	1.0	False	2319659.0										HOSPITAL GERAL										Norte
428263	Feminino	População Geral			5.0	Curso ótimo, material didático claro, coeso e explicativo e ótimas referências. Parabéns!	100	LADARIO	MS		False																					Centro-Oeste
518889	Masculino	Médico da estratégia de saúde da família	Médico clínico		5.0	Curso excelente! Parabéns!	100	ALCANTARAS	CE	2.0	False	2611279.0	100358.0	6535836.0	6848710.0							CENTRO DE SAUDE/UNIDADE BASICA	HOSPITAL GERAL	HOSPITAL GERAL	CENTRAL DE GESTAO EM SAUDE							Nordeste
587415	Feminino	Médico clínico	Médico da estratégia de saúde da família		5.0	TEMA POUCO ABORDADO E DE SUMA IMPORTANCIA, VISTO A DEMANDA CADA VEZ MAIOR	100	Acopiara	CE	2.0	False	2333864.0	7506643.0									CENTRO DE SAUDE/UNIDADE BASICA	HOSPITAL GERAL									Nordeste
697	Masculino	Fisioterapeuta geral					0	MACEIO	AL	1.0	False	2006197.0	9923837.0									HOSPITAL GERAL	HOSPITAL ESPECIALIZADO									Nordeste
600572	Masculino	População Geral			5.0	Gostei	100	Embu	SP		False																					Sudeste
649807	Feminino	Psicólogo clínico					32	SILVANIA	GO	1.0	False	3924823.0										CENTRO DE SAUDE/UNIDADE BASICA										Centro-Oeste
105156	Feminino	Terapeuta ocupacional					39	GUAIUBA	CE	1.0	False	6286585.0										CLINICA/CENTRO DE ESPECIALIDADE										Nordeste
25011	Masculino	População Geral					39	NATAL	RN		False																					Nordeste
653685	Feminino	População Geral			5.0	,	100	Simão Dias	SE		False																					Nordeste
387250	Feminino	Assistente administrativo					18	PORTO ALEGRE	RS	1.0	False	2264692.0										CENTRO DE SAUDE/UNIDADE BASICA										Sul
171564	Masculino	Médico residente					0	MARINGA	PR	1.0	False	2252694.0	2253631.0									POLICLINICA	HOSPITAL GERAL									Sul
154167	Feminino	Psicólogo clínico					0	IPIRA	BA	1.0	False	3886875.0	3884279.0									UNIDADE DE APOIO DIAGNOSE E TERAPIA (SADT ISOLADO)	CENTRO DE ATENCAO PSICOSSOCIAL									Nordeste
517043	Feminino	População Geral			5.0		100	Arapongas	PR		False																					Sul
621101	Feminino	População Geral			5.0		100	Dourados	MS		False																					Centro-Oeste
57954	Feminino	Médico da estratégia de saúde da família			5.0	good	100	SANTO ANTONIO DO SUDOESTE	PR	1.0	False	6717292.0	7692579.0									POSTO DE SAUDE	POSTO DE SAUDE									Sul
35550	Feminino	Médico clínico			5.0		100	APARECIDA DE GOIANIA	GO	1.0	False	2589524.0	2589648.0									CENTRO DE SAUDE/UNIDADE BASICA	PRONTO ATENDIMENTO									Centro-Oeste
644165	Feminino	Enfermeiro					57	Carlos Chagas	MG	1.0	False	2209527.0	6509762.0									CENTRO DE SAUDE/UNIDADE BASICA	CENTRAL DE GESTAO EM SAUDE									Sudeste
111552	Feminino	População Geral					0	GOIANIA	GO		False																					Centro-Oeste
277984	Feminino	População Geral			5.0	Muito bom!	100	MISSAO VELHA	CE		False																					Nordeste
480309	Feminino	População Geral					0	Caxias do Sul	RS		False																					Sul
721648	Feminino	População Geral			5.0		100				False																					Não Informado
582625	Feminino	Agente comunitário de saúde			5.0		100	Lorena	SP	1.0	False	6117368.0										CENTRO DE SAUDE/UNIDADE BASICA										Sudeste
6385	Masculino	Agente comunitário de saúde			5.0	12345	100	POMBAL	PB	1.0	False	2606542.0										CENTRO DE SAUDE/UNIDADE BASICA										Nordeste
99002	Feminino	Enfermeiro			5.0	Maravilhoso	100	LAGARTO	SE	1.0	False	2421003.0	204331.0									CENTRO DE SAUDE/UNIDADE BASICA	CENTRO DE SAUDE/UNIDADE BASICA									Nordeste
544038	Feminino	População Geral					0	Brasília	DF		False																					Centro-Oeste
569215	Feminino	Técnico de enfermagem			5.0		100	Palmares do Sul	RS	1.0	False	2224291.0										POLICLINICA										Sul
517413	Feminino	População Geral					100	Santa Maria	RS		False																					Sul
101615	Masculino	Agente comunitário de saúde					57	GUARABIRA	PB	1.0	False	2334682.0										CENTRO DE SAUDE/UNIDADE BASICA										Nordeste
530096	Masculino	População Geral					0	Castanhal	PA		False																					Norte
299681	Masculino	População Geral			5.0		100	Votuporanga	SP		False																					Sudeste
521109	Feminino	Assistente social					0	Carnaubal	CE	1.0	False	2424134.0	2424436.0									CENTRO DE SAUDE/UNIDADE BASICA	CENTRO DE SAUDE/UNIDADE BASICA									Nordeste
160584	Feminino	Nutricionista					11	MACAJUBA	BA	1.0	False	6741266.0	9613498.0									CENTRAL DE GESTAO EM SAUDE	CENTRO DE APOIO A SAUDE DA FAMILIA									Nordeste
612382	Feminino	População Geral					0	Tucano	BA		False																					Nordeste
318370	Feminino	População Geral			5.0	Conteúdo relevante, linguagem de fácil entendimento e possui um bom referencial teórico. Muito proveitoso.	100	BRASILIA	DF		False																					Centro-Oeste
285085	Feminino	Médico clínico	Médico ortopedista e traumatologista				100	LAGES	SC	2.0	False	6854729.0	2522691.0									HOSPITAL GERAL	HOSPITAL GERAL									Sul
360342	Masculino	População Geral			5.0	muito bom!	100	AMARAL FERRADOR	RS		False																					Sul
703802	Masculino	Técnico de enfermagem			5.0	Muito bom !!	100	Salto do Lontra	PR	1.0	False	2584298.0										CENTRO DE SAUDE/UNIDADE BASICA										Sul
250132	Feminino	População Geral			5.0		100	BARRA DO BUGRES	MT		False																					Centro-Oeste
674950	Feminino	População Geral					0	Mossoró	RN		False																					Nordeste
386901	Feminino	População Geral					0	ESTEIO	RS		False																					Sul
263136	Masculino	População Geral			5.0		100	NOVA ANDRADINA	MS		False																					Centro-Oeste
659407	Masculino	População Geral			5.0	Exelente curso pois dá a oportunidade de entendermos como funcionam o sistema carcerario e vida dos individuos privados de liberdades.	100	Placas	PA		False																					Norte
215189	Masculino	Médico da estratégia de saúde da família					86	DIVISOPOLIS	MG	1.0	False	7104820.0										CENTRO DE SAUDE/UNIDADE BASICA										Sudeste
3495	Feminino	Médico da estratégia de saúde da família			5.0		100	NATAL	RN	1.0	False	9305777.0										CENTRO DE SAUDE/UNIDADE BASICA										Nordeste
450923	Feminino	População Geral					18	FORTALEZA	CE		False																					Nordeste
150147	Feminino	População Geral			5.0		100	SALVADOR	BA		False																					Nordeste
209306	Masculino	Médico da estratégia de saúde da família			5.0		100	ITAPEMA	SC	1.0	False	5797802.0										CENTRO DE SAUDE/UNIDADE BASICA										Sul
522167	Feminino	População Geral					4	Santa Maria	RS		False																					Sul
513280	Feminino	População Geral					0	Torres	RS		False																					Sul
526652	Feminino	População Geral					100	Brasília	DF		False																					Centro-Oeste
272564	Feminino	Agente comunitário de saúde					0	SALVADOR	BA	1.0	False	74098.0										CENTRO DE SAUDE/UNIDADE BASICA										Nordeste
373215	Feminino	População Geral					0	SANTA INES	MA		False																					Nordeste
389326	Feminino	População Geral			5.0		100	FORTALEZA	CE		False																					Nordeste
581402	Feminino	População Geral			5.0		100	Brasília	DF		False																					Centro-Oeste
204883	Feminino	Técnico de enfermagem da estratégia de saúde da família	Técnico de enfermagem		5.0		100	IVATUBA	PR	2.0	False	2774399.0	6929311.0									POSTO DE SAUDE	CENTRO DE SAUDE/UNIDADE BASICA									Sul
307196	Feminino	População Geral					0	SALVADOR	BA		False																					Nordeste
244799	Feminino	População Geral					0	SALVADOR	BA		False																					Nordeste
35840	Masculino	Médico clínico	Médico da estratégia de saúde da família		5.0	curso muito proveitoso	100	JUCURUTU	RN	2.0	False	611190.0	9217509.0									POSTO DE SAUDE	UNIDADE DE APOIO DIAGNOSE E TERAPIA (SADT ISOLADO)									Nordeste
635563	Feminino	População Geral			5.0	Para mim foi uma pesado a mais	100				False																					Não Informado
223233	Feminino	População Geral			5.0	Ótimo	100	MALHADA DOS BOIS	SE		False																					Nordeste
280878	Feminino	Nutricionista					0	TIJUCAS	SC	1.0	False	2622866.0										CENTRO DE SAUDE/UNIDADE BASICA										Sul
110745	Feminino	Enfermeiro					14	NATAL	RN	1.0	False	6347223.0										CENTRAL DE GESTAO EM SAUDE										Nordeste
314898	Masculino	Médico da estratégia de saúde da família	Médico clínico				4			2.0	False	2645009.0	7460953.0									CENTRO DE SAUDE/UNIDADE BASICA	PRONTO ATENDIMENTO									Não Informado
621914	Feminino	População Geral					0	Salvador	BA		False																					Nordeste
123630	Feminino	População Geral					100	FEIRA DE SANTANA	BA		False																					Nordeste
185827	Feminino	Médico clínico			5.0		100	ARACAJU	SE	1.0	False	9982434.0										POLICLINICA										Nordeste
378383	Feminino	População Geral					0	CURITIBA	PR		False																					Sul
231106	Feminino	População Geral					0	VITORIA	ES		False																					Sudeste
633452	Feminino	População Geral			5.0		100	Foz do Iguaçu	PR		False																					Sul
551485	Feminino	População Geral			5.0		100	Brasília	DF		False																					Centro-Oeste
641060	Feminino	População Geral					0	PALMAS	TO		False																					Norte
694687	Feminino	População Geral					0	Itaiçaba	CE		False																					Nordeste
363405	Feminino	População Geral			5.0		100	ARACATI	CE		False																					Nordeste
631594	Masculino	População Geral			5.0	muito bom	100	Morro Redondo	RS		False																					Sul
207272	Feminino	Médico da estratégia de saúde da família	Médico clínico				100			2.0	False	2140985.0	220544.0									CENTRO DE SAUDE/UNIDADE BASICA	HOSPITAL GERAL									Não Informado
666046	Feminino	Administrador	Enfermeiro		5.0		100	João Pessoa	PB	2.0	False	378860.0	6264662.0									CLINICA/CENTRO DE ESPECIALIDADE	CENTRAL DE GESTAO EM SAUDE									Nordeste
277591	Feminino	População Geral			5.0		100	DOURADOS	MS		False																					Centro-Oeste
5311	Masculino	Fisioterapeuta geral	Técnico de enfermagem		5.0	Achei o curso com um material em PDF muito extenso, tive um pouco de dificuldade na assimilação do assunto e fazer as avaliações. Textos curtos, porém mais objetivos, videos facilitam muito o aprendizado. De toda forma, foi proveitoso aprender o tema.	100	BOM JARDIM	PE	2.0	False	418.0	655.0									HOSPITAL GERAL	HOSPITAL GERAL									Nordeste
253368	Masculino	População Geral					0	SANTO ANTONIO DE JESUS	BA		False																					Nordeste
609440	Feminino	População Geral					0	Salvador	BA		False																					Nordeste
543998	Feminino	População Geral			5.0	Curso objetivo e prático, com informações atualizadas, discutindo questões extramente pertinentes	100	Juazeiro	BA		False																					Nordeste
589907	Feminino	População Geral			5.0	gostei	100	Teresina	PI		False																					Nordeste
111584	Feminino	Cirurgião-dentista da estratégia de saúde da família			5.0	otimnmo	100	ITAJAI	SC	1.0	False	2690586.0	7945078.0	9966919.0								CENTRO DE SAUDE/UNIDADE BASICA	CENTRO DE SAUDE/UNIDADE BASICA	CENTRO DE SAUDE/UNIDADE BASICA								Sul
544515	Feminino	Enfermeiro da estratégia de saúde da família			5.0	Excelente	100	Itaobim	MG	1.0	False	6365779.0										CENTRO DE SAUDE/UNIDADE BASICA										Sudeste
641400	Feminino	População Geral			5.0		100	Brasília	DF		False																					Centro-Oeste
155384	Feminino	Psicólogo clínico			5.0		100	TIMON	MA	1.0	False	2369656.0										CENTRO DE SAUDE/UNIDADE BASICA										Nordeste
470951	Masculino	População Geral					0	São Bento	PB		False																					Nordeste
284896	Feminino	População Geral			5.0		100	RONDONOPOLIS	MT		False																					Centro-Oeste
196436	Masculino	Médico generalista	Médico clínico	Médico da estratégia de saúde da família	5.0	Excelente curso!!! Recomendo	100	BOM DESPACHO	MG	3.0	False	2695111.0	2168707.0	6367275.0	7415478.0	7415486.0	9395830.0					CENTRO DE SAUDE/UNIDADE BASICA	CENTRO DE SAUDE/UNIDADE BASICA	CENTRO DE SAUDE/UNIDADE BASICA	HOSPITAL GERAL	CONSULTORIO ISOLADO	PRONTO ATENDIMENTO					Sudeste
297078	Feminino	Agente comunitário de saúde			5.0	otimo	100	CARMO DO RIO CLARO	MG	1.0	False	7066910.0										CENTRO DE SAUDE/UNIDADE BASICA										Sudeste
229031	Feminino	Enfermeiro			5.0	excelente	100	MACEIO	AL	1.0	False	3015408.0										HOSPITAL GERAL										Nordeste
607832	Feminino	População Geral					11	Brasília	DF		False																					Centro-Oeste
368133	Feminino	Assistente social			5.0	Muito bom	100	PALMAS	TO	1.0	False	2468018.0										CENTRAL DE GESTAO EM SAUDE										Norte
290446	Feminino	Médico clínico	Médico residente		5.0		100	ITAJAI	SC	2.0	False	6854729.0	2436469.0									HOSPITAL GERAL	HOSPITAL GERAL									Sul
713360	Feminino	Técnico de enfermagem					4			1.0	False	9848851.0										UNIDADE MOVEL DE NIVEL PRE-HOSPITALAR NA AREA DE URGENCIA										Não Informado
295043	Feminino	População Geral					32	CARMO DO RIO CLARO	MG		False																					Sudeste
556275	Masculino	População Geral					0	Brasília	DF		False																					Centro-Oeste
254036	Feminino	População Geral			5.0		100	NATAL	RN		False																					Nordeste
269071	Feminino	Médico mastologista			5.0	Curso excelente!	100	RECIFE	PE	1.0	False	7958838.0	9529519.0	3194930.0								CENTRO DE SAUDE/UNIDADE BASICA	HOSPITAL GERAL	CLINICA/CENTRO DE ESPECIALIDADE								Nordeste
500193	Masculino	22410			5.0	Muito bom	100	BRASILIA	DF	1.0	False	11622.0										CENTRO DE SAUDE/UNIDADE BASICA										Centro-Oeste
326189	Feminino	População Geral					0	ITAPE	BA		False																					Nordeste
272743	Feminino	População Geral					0	BRASILIA	DF		False																					Centro-Oeste
526662	Masculino	Enfermeiro da estratégia de saúde da família					0	PIRITIBA	BA	1.0	False	126934.0										CENTRO DE SAUDE/UNIDADE BASICA										Nordeste
342807	Masculino	Médico clínico			5.0		100	OLINDA	PE	1.0	False	2639351.0										CENTRO DE SAUDE/UNIDADE BASICA										Nordeste
166298	Masculino	Médico da estratégia de saúde da família			5.0	Otimo curso recomendo	100	VENTUROSA	PE	1.0	False	7429142.0										CENTRO DE SAUDE/UNIDADE BASICA										Nordeste
312428	Feminino	População Geral					0	CANDEIAS	BA		False																					Nordeste
274332	Masculino	Enfermeiro					25	ALAGOINHAS	BA	1.0	False	5989442.0	9010459.0									PRONTO ATENDIMENTO	PRONTO ATENDIMENTO									Nordeste
381919	Feminino	População Geral					0	BRASILIA	DF		False																					Centro-Oeste
26034	Masculino	Médico da estratégia de saúde da família			5.0	otimo	100	RECIFE	PE	1.0	False	3792587.0										CENTRO DE SAUDE/UNIDADE BASICA										Nordeste
169866	Masculino	População Geral			5.0		100	ARACOIABA	CE		False																					Nordeste
546085	Feminino	População Geral			5.0		100	Crateús	CE		False																					Nordeste
488395	Feminino	População Geral					43	Colinas do Tocantins	TO		False																					Norte
666416	Feminino	Médico clínico	Médico generalista				100			2.0	False	7986076.0	2752174.0									CENTRO DE SAUDE/UNIDADE BASICA	PRONTO ATENDIMENTO									Não Informado
114367	Feminino	População Geral					0	NATAL	RN		False																					Nordeste
171319	Feminino	Secretário - executivo			5.0	Perfeito	100	ASSU	RN	1.0	False	6408710.0										CENTRAL DE GESTAO EM SAUDE										Nordeste
580635	Feminino	População Geral			5.0	Ótimo curso, bem didático!	100	Brasília	DF		False																					Centro-Oeste
289639	Masculino	População Geral			5.0		100	BALNEARIO CAMBORIU	SC		False																					Sul
291721	Feminino	População Geral			5.0		100	PORTO VELHO	RO		False																					Norte
695017	Feminino	Assistente social			5.0	Ótimo, muito bom	100	Medina	MG	1.0	False	6618065.0										UNIDADE DE APOIO DIAGNOSE E TERAPIA (SADT ISOLADO)										Sudeste
57785	Masculino	Médico da estratégia de saúde da família					100	RECIFE	PE	1.0	False	2637383.0										CENTRO DE SAUDE/UNIDADE BASICA										Nordeste
325773	Masculino	Psicólogo clínico					0	TIANGUA	CE	1.0	False	9375775.0										CLINICA/CENTRO DE ESPECIALIDADE										Nordeste
369064	Feminino	População Geral					11	SAO FRANCISCO DO GUAPORE	RO		False																					Norte
311650	Masculino	População Geral			5.0		100	JUCURUTU	RN		False																					Nordeste
427270	Feminino	População Geral					0	CANOAS	RS		False																					Sul
714884	Feminino	População Geral			5.0		100				False																					Não Informado
47048	Masculino	Médico generalista			5.0	Excelente	100	CONTAGEM	MG	1.0	False	22586.0										CENTRO DE SAUDE/UNIDADE BASICA										Sudeste
329371	Feminino	População Geral			5.0		100	FORTALEZA	CE		False																					Nordeste
715611	Feminino	População Geral			5.0		100				False																					Não Informado
35286	Feminino	População Geral					100	MATINHOS	RJ		False																					Sudeste
252266	Feminino	Enfermeiro			5.0		100	CUIABA	MT	1.0	False	2494523.0										HOSPITAL ESPECIALIZADO										Centro-Oeste
230549	Feminino	População Geral					71	NOVO HORIZONTE DO NORTE	MT		False																					Centro-Oeste
236829	Feminino	População Geral			5.0	execelente!	100	RAPOSA	MA		False																					Nordeste
252143	Feminino	Técnico de enfermagem			5.0		100	JOAO PESSOA	PB	1.0	False	2400243.0										HOSPITAL GERAL										Nordeste
119254	Feminino	População Geral					32	LAVRAS DA MANGABEIRA	CE		False																					Nordeste
232671	Feminino	Técnico de enfermagem	Agente comunitário de saúde		5.0	E um assunto que deveria da mais atenção, e uma população que precisa de políticas de promoção a saúde em geral!	100	CASINHAS	PE	2.0	False	2399636.0	3021513.0	418.0								CENTRO DE SAUDE/UNIDADE BASICA	HOSPITAL GERAL	HOSPITAL ESPECIALIZADO								Nordeste
97306	Feminino	População Geral			5.0	ótimo	100	RECIFE	PE		False																					Nordeste
185908	Masculino	Médico clínico	Médico da estratégia de saúde da família		5.0		100	ARACAJU	SE	2.0	False	2423006.0	2477939.0	9785884.0	2422174.0							CENTRO DE SAUDE/UNIDADE BASICA	CENTRO DE SAUDE/UNIDADE BASICA	CENTRO DE SAUDE/UNIDADE BASICA	CLINICA/CENTRO DE ESPECIALIDADE							Nordeste
623047	Feminino	Agente indígena de saúde			5.0	Amei	100	FLORESTA	PE	1.0	False	7502230.0										UNIDADE DE ATENCAO A SAUDE INDIGENA										Nordeste
298387	Feminino	População Geral			5.0		100	CUIABA	MT		False																					Centro-Oeste
309070	Masculino	População Geral					0	JOAO PESSOA	PB		False																					Nordeste
211068	Masculino	População Geral			5.0	Excelente Curso. Recomendo	100	FORTALEZA	CE		False																					Nordeste
178840	Feminino	Nutricionista			5.0	conteúdo muito bom	100	BANDEIRANTES	PR	1.0	False	2576287.0										CENTRO DE SAUDE/UNIDADE BASICA										Sul
233570	Feminino	População Geral			5.0		100	BRASILIA	DF		False																					Centro-Oeste
626799	Masculino	População Geral			5.0		100	Capanema	PR		False																					Sul
244922	Feminino	Nutricionista			5.0	otimo	100	TIMBAUBA	PE	1.0	False	2346621.0										HOSPITAL GERAL										Nordeste
694544	Feminino	População Geral			5.0	Curso com muitas informações	100	Canindé	CE		False																					Nordeste
326223	Masculino	Médico da estratégia de saúde da família	Médico clínico		5.0		100	CAMPO GRANDE	MS	2.0	False	2390612.0	9828958.0									CENTRO DE SAUDE/UNIDADE BASICA	PRONTO ATENDIMENTO									Centro-Oeste
618060	Feminino	População Geral					0	Maceió	AL		False																					Nordeste
450131	Masculino	População Geral			5.0		100	SANTAREM	PA		False																					Norte
185952	Masculino	Médico da estratégia de saúde da família					100	ARACAJU	SE	1.0	False	2422530.0										CENTRO DE SAUDE/UNIDADE BASICA										Nordeste
115637	Feminino	Enfermeiro da estratégia de saúde da família					0	MARTINHO CAMPOS	MG	1.0	False	6598854.0										CENTRO DE SAUDE/UNIDADE BASICA										Sudeste
631439	Feminino	População Geral			5.0		100	Campo Grande	MS		False																					Centro-Oeste
448138	Feminino	Técnico de enfermagem			5.0		100	BRASILIA	DF	1.0	False	3028003.0										CENTRO DE SAUDE/UNIDADE BASICA										Centro-Oeste
282357	Feminino	População Geral			5.0		100	BRASILIA	DF		False																					Centro-Oeste
166752	Masculino	Médico da estratégia de saúde da família			5.0		100	PARAISO DO NORTE	PR	1.0	False	3006980.0										CENTRO DE SAUDE/UNIDADE BASICA										Sul
2308	Feminino	População Geral					0	DOURADOS	MS		False																					Centro-Oeste
273010	Feminino	População Geral			5.0	Contribuiu muito para meu saber e para minha pesquisa.	100	GOIANESIA	GO		False																					Centro-Oeste
114363	Masculino	População Geral					0	JOAO PESSOA	PB		False																					Nordeste
667482	Feminino	Enfermeiro da estratégia de saúde da família			5.0		100	Paudalho	PE	1.0	False	2713918.0										CENTRO DE SAUDE/UNIDADE BASICA										Nordeste
207984	Feminino	Médico da estratégia de saúde da família			5.0		100	TERESINA	PI	1.0	False	3651886.0										CENTRO DE SAUDE/UNIDADE BASICA										Nordeste
717667	Feminino	População Geral			5.0		100				False																					Não Informado
612114	Masculino	Técnico de enfermagem			5.0	recomendo o curso	100	Curitiba	PR	1.0	False	15334.0	1745.0									CENTRO DE SAUDE/UNIDADE BASICA	HOSPITAL GERAL									Sul
237866	Feminino	População Geral			5.0	otimo	100	GARANHUNS	PE		False																					Nordeste
482894	Masculino	População Geral			5.0		100	Cascavel	PR		False																					Sul
505563	Feminino	População Geral			5.0		100	Brasília	DF		False																					Centro-Oeste
146698	Feminino	Técnico de enfermagem			5.0	otimo	100	ITAOBIM	MG	1.0	False	6615732.0										CENTRO DE SAUDE/UNIDADE BASICA										Sudeste
105935	Feminino	Faxineiro					0	ASSU	RN	1.0	False	3698572.0										CENTRO DE SAUDE/UNIDADE BASICA										Nordeste
281188	Feminino	População Geral			5.0	Ótimo curso, muito produtivo!	100	CAMPO GRANDE	MS		False																					Centro-Oeste
713540	Feminino	População Geral			5.0	Otimo	100				False																					Não Informado
723350	Feminino	População Geral			5.0		100				False																					Não Informado
208477	Masculino	Médico clínico	Médico da estratégia de saúde da família		5.0	atendo em penitenciaria e discordei de dua questoões ! uma por ser privilegiago por ter segurança e a a outra foi a questão de não ter uso de tabaco e álcool nesta instituição!	100	SAO FRANCISCO	MG	2.0	False	2104512.0										CENTRO DE SAUDE/UNIDADE BASICA										Sudeste
302866	Feminino	População Geral					0	SAO RAFAEL	RN		False																					Nordeste
710111	Masculino	População Geral			5.0	muito bom	100	Monte Negro	RO		False																					Norte
724963	Feminino	População Geral					0				False																					Não Informado
201865	Masculino	Enfermeiro da estratégia de saúde da família			5.0	otimo	100	COLINAS	MA	1.0	False	2591243.0										CENTRO DE SAUDE/UNIDADE BASICA										Nordeste
259655	Feminino	Auxiliar de enfermagem			5.0	excelente !Muito bem elaborado	100	PIRAPORA	MG	1.0	False	2149478.0										CLINICA/CENTRO DE ESPECIALIDADE										Sudeste
155906	Masculino	População Geral					25	EUNAPOLIS	BA		False																					Nordeste
396952	Feminino	População Geral					0	SANTIAGO	RS		False																					Sul
450035	Feminino	Enfermeiro			5.0		100	CASCAVEL	PR	1.0	False	3293262.0										PRONTO ATENDIMENTO										Sul
257509	Masculino	Farmacêutico					0	HELIODORA	MG	1.0	False	7469462.0										UNIDADE DE ATENCAO A SAUDE INDIGENA										Sudeste
99674	Feminino	Técnico de enfermagem			5.0		100	RECIFE	PE	1.0	False	6431569.0	981.0									HOSPITAL GERAL	HOSPITAL GERAL									Nordeste
641694	Feminino	População Geral			5.0	Extremamente importante a abordagem desse tema, a saúde no sistema penitenciário é pouco vista pela sociedade, e é tão importante quanto qualquer outra, pois trata também dos profissionais que ali estão.	100	Juara	MT		False																					Centro-Oeste
377158	Feminino	População Geral			5.0	Curso muito bom.	100	ARAUCARIA	PR		False																					Sul
482428	Feminino	População Geral			5.0		100	Cafelândia	PR		False																					Sul
481541	Feminino	População Geral			5.0		100	Chapecó	SC		False																					Sul
311056	Masculino	População Geral					0	ITAPIPOCA	CE		False																					Nordeste
363191	Masculino	População Geral			5.0		100	ITAPEMA	SC		False																					Sul
691721	Feminino	População Geral					7	Brasília	DF		False																					Centro-Oeste
279724	Feminino	População Geral					100	ROSARIO OESTE	MT		False																					Centro-Oeste
689297	Feminino	População Geral			5.0	Otimo curso	100	Cedro	CE		False																					Nordeste
286042	Feminino	População Geral			5.0		100	ANAPOLIS	GO		False																					Centro-Oeste
292328	Masculino	Cirurgião dentista - clínico geral			5.0		100	CARLOPOLIS	PR	1.0	False	18414.0										CENTRO DE SAUDE/UNIDADE BASICA										Sul
671737	Feminino	Médico residente			5.0		100	Natal	RN	1.0	False	2653982.0										HOSPITAL GERAL										Nordeste
382285	Feminino	População Geral			5.0	AMEI	100	NOSSA SENHORA DO SOCORRO	SE		False																					Nordeste
222409	Feminino	População Geral			5.0		100	NOVA OLIMPIA	MT		False																					Centro-Oeste
606076	Feminino	Auxiliar em saúde bucal da estratégia de saúde da família			5.0	Ótimo curso, gostei muito ira me ajudar no me local de trabalho.	100	Silvânia	GO	1.0	False	3924823.0										CENTRO DE SAUDE/UNIDADE BASICA										Centro-Oeste
481362	Feminino	População Geral			5.0		100	Novo Hamburgo	RS		False																					Sul
114360	Masculino	População Geral					0	NATAL	RN		False																					Nordeste
182867	Feminino	População Geral					4	CAXIAS DO SUL	RS		False																					Sul
283370	Feminino	Fisioterapeuta geral					11	MACEIO	AL	1.0	False	6344879.0	7286724.0	9284788.0								CENTRO DE SAUDE/UNIDADE BASICA	CENTRO DE SAUDE/UNIDADE BASICA	CLINICA/CENTRO DE ESPECIALIDADE								Nordeste
154660	Masculino	População Geral			5.0	excelente oportunidade	100	NATAL	RN		False																					Nordeste
128630	Masculino	Médico clínico			5.0	otimo curso, recomendo	100	CARUARU	PE	1.0	False	64629.0										CENTRO DE SAUDE/UNIDADE BASICA										Nordeste
113358	Feminino	Enfermeiro	Enfermeiro da estratégia de saúde da família				7	ALEXANIA	GO	2.0	False	6927033.0	3528154.0									CENTRO DE SAUDE/UNIDADE BASICA	UNIDADE MOVEL DE NIVEL PRE-HOSPITALAR NA AREA DE URGENCIA									Centro-Oeste
276958	Masculino	População Geral			4.0	Em avaliação geral o curso é muito proveitoso e possui conteúdo bastante rico em informações acerca do tema. Acredito que pode ser melhorada a parte de avaliações do conteúdo estudado. O mesmo pode ser melhor explorado na elaboração das questões.	100	ILHEUS	BA		False																					Nordeste
557022	Feminino	Agente comunitário de saúde			5.0	OTIMO	100	Londrina	PR	1.0	False	2577852.0										CENTRO DE SAUDE/UNIDADE BASICA										Sul
127291	Feminino	População Geral					25	JOAO PESSOA	PB		False																					Nordeste
265539	Masculino	População Geral					0	CONTAGEM	MG		False																					Sudeste
335213	Feminino	Assistente social			5.0	Excelente curso.	100	JOAO PESSOA	PB	1.0	False	3515168.0	9762817.0									HOSPITAL GERAL	CLINICA/CENTRO DE ESPECIALIDADE									Nordeste
364117	Feminino	População Geral			5.0		100	BRASILIA	DF		False																					Centro-Oeste
43293	Feminino	Médico da estratégia de saúde da família			5.0	ótima dinâmica de curso	100	SAO DOMINGOS DO PRATA	MG	1.0	False	2169975.0										POSTO DE SAUDE										Sudeste
137958	Feminino	População Geral					0	TERESINA	PI		False																					Nordeste
592821	Feminino	População Geral			5.0		100	Santo André	SP		False																					Sudeste
323779	Feminino	Enfermeiro			5.0		100	TAPEROA	BA	1.0	False	7737033.0										CENTRO DE SAUDE/UNIDADE BASICA										Nordeste
119475	Feminino	População Geral			5.0		100	CUSTODIA	PE		False																					Nordeste
326282	Masculino	Enfermeiro					0	BREJO SANTO	CE	1.0	False	3616711.0	682263.0									CENTRO DE ATENCAO PSICOSSOCIAL	CENTRO DE ATENCAO PSICOSSOCIAL									Nordeste
248744	Masculino	População Geral					4	ASSARE	CE		False																					Nordeste
281688	Masculino	População Geral					32	PARANAGUA	PR		False																					Sul
604043	Feminino	População Geral					0	BRASILIA	DF		False																					Centro-Oeste
242209	Feminino	Enfermeiro			5.0	otimo	100	CAXIAS	MA	1.0	False	3388301.0										HOSPITAL GERAL										Nordeste
1603	Masculino	População Geral			5.0		100	JOINVILLE	SC		False																					Sul
292902	Feminino	População Geral			5.0	bOM	100	MINACU	GO		False																					Centro-Oeste
668487	Feminino	Agente comunitário de saúde			5.0		100	Jacinto Machado	SC	1.0	False	2624419.0										POSTO DE SAUDE										Sul
587557	Masculino	População Geral					11	Seabra	BA		False																					Nordeste
568981	Feminino	População Geral			5.0	muito bom	100	Cascavel	PR		False																					Sul
3042	Feminino	População Geral					14	BRASILIA	DF		False																					Centro-Oeste
552646	Feminino	População Geral			5.0		100	Brasília	DF		False																					Centro-Oeste
2557	Feminino	População Geral					39	IGUATU	CE		False																					Nordeste
121327	Masculino	População Geral					25	NATAL	RN		False																					Nordeste
581020	Feminino	Enfermeiro			5.0		100	Itaobim	MG	1.0	False	6618065.0										UNIDADE DE APOIO DIAGNOSE E TERAPIA (SADT ISOLADO)										Sudeste
281148	Masculino	População Geral			5.0	Gostei	100	LUZIANIA	GO		False																					Centro-Oeste
357994	Feminino	Técnico de enfermagem			5.0	cursos muito bom	100	FORMOSA	GO	1.0	False	676098.0	2534967.0									CENTRO DE SAUDE/UNIDADE BASICA	HOSPITAL GERAL									Centro-Oeste
394807	Feminino	Enfermeiro			5.0	,otimo	100	PROPRIA	SE	1.0	False	2422514.0										CENTRO DE SAUDE/UNIDADE BASICA										Nordeste
716888	Feminino	Enfermeiro					4			1.0	False	9284818.0										CENTRO DE SAUDE/UNIDADE BASICA										Não Informado
251683	Feminino	População Geral			5.0	Todo e qualquer pessoa tem direitos iguais	100	CEARA-MIRIM	RN		False																					Nordeste
246863	Masculino	Agente comunitário de saúde			5.0		100	RIO DE JANEIRO	RJ	1.0	False	2609037.0										CENTRO DE SAUDE/UNIDADE BASICA										Sudeste
245360	Masculino	População Geral					29	FORTALEZA	CE		False																					Nordeste
334615	Feminino	População Geral			5.0	MUITO BOM!	100	PACATUBA	CE		False																					Nordeste
581861	Feminino	Auxiliar de escritório			5.0	Curso muito bom.	100	Itapevi	SP	1.0	False	2079887.0										HOSPITAL GERAL										Sudeste
612336	Masculino	População Geral					0	Sítio do Quinto	BA		False																					Nordeste
452871	Feminino	População Geral			5.0		100	SINOP	MT		False																					Centro-Oeste
384538	Feminino	Técnico de enfermagem					100	LAGAMAR	MG	1.0	False	2118041.0										UNIDADE MISTA										Sudeste
327862	Feminino	População Geral			5.0		100	ARACATI	CE		False																					Nordeste
481462	Masculino	População Geral			5.0		100	Pato Bragado	PR		False																					Sul
544767	Feminino	População Geral			5.0	ótimo	100	Morada Nova	CE		False																					Nordeste
609516	Feminino	População Geral					100	Toledo	PR		False																					Sul
368551	Feminino	Fisioterapeuta geral					4	PAUDALHO	PE	1.0	False	7217080.0	61783.0									CLINICA/CENTRO DE ESPECIALIDADE	CLINICA/CENTRO DE ESPECIALIDADE									Nordeste
588207	Feminino	População Geral					0	Rio das Ostras	RJ		False																					Sudeste
612567	Feminino	População Geral			5.0		100	Propriá	SE		False																					Nordeste
543388	Feminino	Técnico de enfermagem			5.0		100	Recife	PE	1.0	False	2802783.0										HOSPITAL GERAL										Nordeste
487476	Masculino	População Geral			5.0		100	Cascavel	PR		False																					Sul
297280	Feminino	População Geral			5.0		100	BRASILIA	DF		False																					Centro-Oeste
297241	Feminino	População Geral					11	IBITITA	BA		False																					Nordeste
420324	Feminino	População Geral					100	EXTREMOZ	RN		False																					Nordeste
287592	Feminino	Enfermeiro					7	BELO HORIZONTE	MG	1.0	False	27049.0										HOSPITAL GERAL										Sudeste
604943	Feminino	Agente de saúde pública			5.0	Pela primeira vez, tenho orientação sobre este assunto. Gostei muito.	100	Lorena	SP	1.0	False	6582125.0										CENTRAL DE GESTAO EM SAUDE										Sudeste
162885	Masculino	População Geral					32	JAGUARUANA	CE		False																					Nordeste
447746	Feminino	População Geral			5.0		100	UBIRATA	PR		False																					Sul
99182	Feminino	Auxiliar de enfermagem					29	UBERLANDIA	MG	1.0	False	2146355.0										HOSPITAL GERAL										Sudeste
207377	Feminino	Médico residente			5.0		100	BALNEARIO ARROIO DO SILVA	SC	1.0	False	2786680.0										HOSPITAL GERAL										Sul
281369	Masculino	População Geral			5.0	maravilhoso!	100	MACAUBAS	BA		False																					Nordeste
568169	Feminino	População Geral					100	Benevides	PA		False																					Norte
668170	Feminino	Auxiliar em saúde bucal da estratégia de saúde da família			5.0	Ótimo!	100	Paudalho	PE	1.0	False	9590188.0										CENTRO DE SAUDE/UNIDADE BASICA										Nordeste
557073	Feminino	População Geral					4	Natal	RN		False																					Nordeste
361817	Feminino	População Geral			5.0		100	GUARAPUAVA	PR		False																					Sul
286372	Feminino	Técnico em saúde bucal da estratégia de saúde da família					14	SAO PAULO	SP	1.0	False	2037734.0										CENTRO DE SAUDE/UNIDADE BASICA										Sudeste
113625	Feminino	População Geral					0	CURITIBA	PR		False																					Sul
25579	Feminino	População Geral			5.0		100	RECIFE	PE		False																					Nordeste
101028	Masculino	População Geral			5.0	Ótimo Curso ! Parabéns aos que fizeram parte da elaboração desete curso! "É lento ensinar por teorias, mas breve e eficaz fazê-lo pelo exemplo". Sêneca	100	VESPASIANO	MG		False																					Sudeste
183930	Feminino	Enfermeiro					25	CASCAVEL	PR	1.0	False	6274919.0										POSTO DE SAUDE										Sul
561608	Feminino	População Geral			5.0	excelente	100	Aracaju	SE		False																					Nordeste
309123	Feminino	Médico residente	Médico psiquiatra				0	BLUMENAU	SC	2.0	False	2077485.0	2688514.0									HOSPITAL GERAL	HOSPITAL ESPECIALIZADO									Sul
136501	Feminino	População Geral					0	MATINHOS	PR		False																					Sul
185111	Feminino	População Geral			5.0	top	100	MISSAO VELHA	CE		False																					Nordeste
706593	Masculino	População Geral					100	Viçosa	MG		False																					Sudeste
612544	Feminino	População Geral			5.0		100	Nossa Senhora Aparecida	SE		False																					Nordeste
149498	Masculino	Agente comunitário de saúde			4.0	mais videos explicativos	100	LAJEDO	PE	1.0	False	5812879.0										CENTRO DE SAUDE/UNIDADE BASICA										Nordeste
668059	Feminino	População Geral			5.0		100	Salvador	BA		False																					Nordeste
357021	Masculino	População Geral					0	RIO DAS OSTRAS	RJ		False																					Sudeste
485756	Feminino	População Geral			5.0		100	Vilhena	RO		False																					Norte
148708	Feminino	Técnico de enfermagem					25	NATAL	RN	1.0	False	2653982.0										HOSPITAL GERAL										Nordeste
374571	Feminino	Farmacêutico					25	SOBRAL	CE	1.0	False	649767.0										FARMACIA										Nordeste
158759	Feminino	Médico da estratégia de saúde da família			5.0		100	ARACAJU	SE	1.0	False	2423200.0										CENTRO DE SAUDE/UNIDADE BASICA										Nordeste
188065	Feminino	Médico da estratégia de saúde da família			4.0		100	FORTALEZA	CE	1.0	False	3673650.0										CENTRO DE SAUDE/UNIDADE BASICA										Nordeste
104076	Masculino	População Geral			5.0	Excelente metodologia, consegui acompanhar e não achei o curso exaustivo. Sugiro que as disciplinas sejam mescladas com textos e vídeos de curta duração, abordando a problemática, talvez com experiência de profissionais que trabalhem na área.	100	ITAMARAJU	BA		False																					Nordeste
184360	Feminino	Psicólogo clínico					0	CAMPO GRANDE	MS	1.0	False	9806.0										CLINICA/CENTRO DE ESPECIALIDADE										Centro-Oeste
661572	Feminino	Técnico de enfermagem			5.0		100	Nossa Senhora do Socorro	SE	1.0	False	90964.0										PRONTO ATENDIMENTO										Nordeste
182689	Feminino	População Geral			5.0	excelente curso , assunto muito relevante !	100	CHAVAL	CE		False																					Nordeste
192394	Feminino	População Geral			5.0		100	FORTALEZA	CE		False																					Nordeste
295850	Feminino	População Geral			3.0	OTIMO	100	ARACATI	CE		False																					Nordeste
242672	Feminino	População Geral			5.0		100	FORTALEZA	CE		False																					Nordeste
694422	Feminino	Agente comunitário de saúde					11	RESERVA	PR	1.0	False	7174411.0										POSTO DE SAUDE										Sul
258665	Masculino	População Geral					25	CIDADE OCIDENTAL	GO		False																					Centro-Oeste
232488	Masculino	Fisioterapeuta geral					0	POMBAL	PB	1.0	False	2321637.0										UNIDADE MISTA										Nordeste
297377	Masculino	População Geral			5.0	adorei	100	NATAL	RN		False																					Nordeste
221857	Feminino	Enfermeiro			5.0		100	PORTO ESTRELA	MT	1.0	False	2471701.0										CENTRO DE SAUDE/UNIDADE BASICA										Centro-Oeste
14888	Masculino	Psicólogo clínico					4	TERRA NOVA	PE	1.0	False	2356287.0	2639157.0									HOSPITAL GERAL	UNIDADE MISTA									Nordeste
603015	Feminino	Técnico de enfermagem			5.0	otimo curso	100	Lorena	SP	1.0	False	2046334.0										CENTRO DE SAUDE/UNIDADE BASICA										Sudeste
600422	Feminino	População Geral			5.0	Sim	100	Utinga	BA		False																					Nordeste
188213	Masculino	Médico residente			5.0		100	SAO LUIS	MA	1.0	False	2506815.0										HOSPITAL ESPECIALIZADO										Nordeste
335610	Feminino	População Geral			5.0		100	PONTALINA	GO		False																					Centro-Oeste
267789	Feminino	População Geral			5.0	ótimo.	100	SAO BORJA	RS		False																					Sul
587321	Masculino	Médico urologista	Médico da estratégia de saúde da família		5.0		100	Fortaleza	CE	2.0	False	6663710.0	2611686.0	5218306.0	7902123.0							CENTRO DE SAUDE/UNIDADE BASICA	HOSPITAL GERAL	CONSULTORIO ISOLADO	COOPERATIVA OU EMPRESA DE CESSAO DE TRABALHADORES NA SAUDE							Nordeste
714436	Feminino	População Geral			5.0		100				False																					Não Informado
716929	Feminino	Fisioterapeuta geral					43			1.0	False	2007061.0	7130740.0	7130767.0								CENTRO DE SAUDE/UNIDADE BASICA	CENTRO DE SAUDE/UNIDADE BASICA	CLINICA/CENTRO DE ESPECIALIDADE								Não Informado
455505	Feminino	População Geral			5.0		100	CHAPECO	SC		False																					Sul
516414	Feminino	Assistente social					0	Fortaleza	CE	1.0	False	2529092.0										CENTRO DE SAUDE/UNIDADE BASICA										Nordeste
593094	Masculino	População Geral			5.0		100	AMPERE	PR		False																					Sul
158025	Feminino	Agente comunitário de saúde			4.0		100	LAGARTO	SE	1.0	False	2420740.0										CENTRO DE SAUDE/UNIDADE BASICA										Nordeste
581647	Feminino	População Geral					0	Jaguaribe	CE		False																					Nordeste
220426	Feminino	Psicólogo clínico					18	AVARE	SP	1.0	False	7225938.0										CENTRO DE ATENCAO PSICOSSOCIAL										Sudeste
483908	Masculino	População Geral			5.0	Curso Muito Bom! Parabéns!	100	SAO DOMINGOS DO MARANHAO	MA		False																					Nordeste
348310	Feminino	População Geral					7	PARIPIRANGA	BA		False																					Nordeste
88853	Masculino	Médico da estratégia de saúde da família					46	NATAL	RN	1.0	False	9097007.0										CENTRO DE SAUDE/UNIDADE BASICA										Nordeste
440264	Feminino	População Geral			5.0		100	SANTO ANTONIO DO DESCOBERTO	GO		False																					Centro-Oeste
692233	Feminino	População Geral					0	Cidade Ocidental	GO		False																					Centro-Oeste
693119	Feminino	População Geral			5.0	Gostei de toda a parte do curso, muito produtivo. Adorei	100	Granja	CE		False																					Nordeste
709140	Feminino	Cirurgião-dentista da estratégia de saúde da família					43	Campo Grande	MS	1.0	False	28835.0										CENTRO DE SAUDE/UNIDADE BASICA										Centro-Oeste
523550	Masculino	Médico clínico					0	CARIUS	CE	1.0	False	7381158.0	2080338.0	2078015.0	7479387.0							HOSPITAL GERAL	HOSPITAL GERAL	PRONTO ATENDIMENTO	PRONTO ATENDIMENTO							Nordeste
383443	Feminino	População Geral					0	SALVADOR	BA		False																					Nordeste
404856	Feminino	População Geral					0	CACERES	MT		False																					Centro-Oeste
391955	Feminino	População Geral			5.0	Gostei	100	ARACATI	CE		False																					Nordeste
9889	Masculino	Enfermeiro	Enfermeiro da estratégia de saúde da família		5.0	otimo	100	PRESIDENTE OLEGARIO	MG	2.0	False	9650105.0	2101467.0									CENTRO DE SAUDE/UNIDADE BASICA	HOSPITAL GERAL									Sudeste
115182	Feminino	Enfermeiro					0	ASSU	RN	1.0	False	2410486.0										HOSPITAL GERAL										Nordeste
153797	Masculino	População Geral			5.0		100	TOBIAS BARRETO	SE		False																					Nordeste
694450	Feminino	População Geral					100	Ponta Porã	MS		False																					Centro-Oeste
348106	Feminino	Psicólogo clínico			5.0	amei o curso!	100	SANTANA DO ACARAU	CE	1.0	False	3646947.0	7533365.0									CENTRO DE SAUDE/UNIDADE BASICA	CENTRO DE SAUDE/UNIDADE BASICA									Nordeste
313235	Feminino	População Geral			5.0		100	BREJO SANTO	CE		False																					Nordeste
577950	Feminino	Técnico de enfermagem			5.0	Ótimo	100	Bambuí	MG	1.0	False	2168936.0	9337296.0									POLICLINICA	UNIDADE MOVEL DE NIVEL PRE-HOSPITALAR NA AREA DE URGENCIA									Sudeste
384439	Feminino	População Geral					4	JOAO PESSOA	PB		False																					Nordeste
243427	Feminino	População Geral					0	SAO LEOPOLDO	RS		False																					Sul
264709	Masculino	Fisioterapeuta geral			5.0		100	MACEIO	AL	1.0	False	7130716.0	7130783.0									CENTRO DE SAUDE/UNIDADE BASICA	CENTRO DE SAUDE/UNIDADE BASICA									Nordeste
341442	Feminino	População Geral			5.0		100	PATOS	PB		False																					Nordeste
395036	Feminino	População Geral					0	SALVADOR	BA		False																					Nordeste
500593	Feminino	População Geral					0				False																					Não Informado
370042	Feminino	Enfermeiro					0	SALVADOR	BA	1.0	False	9443665.0										HOSPITAL GERAL										Nordeste
375425	Masculino	Agente comunitário de saúde					39	NOVA RUSSAS	CE	1.0	False	2479370.0										POSTO DE SAUDE										Nordeste
449002	Masculino	População Geral			5.0		100	CAMPO GRANDE	MS		False																					Centro-Oeste
195652	Feminino	População Geral			5.0		100	FORTALEZA	CE		False																					Nordeste
511457	Feminino	Técnico em patologia clínica					64	Rio de Janeiro	RJ	1.0	False	2295067.0										HOSPITAL ESPECIALIZADO										Sudeste
243323	Feminino	Enfermeiro					0	RIO DE JANEIRO	RJ	1.0	False	6476775.0	2288362.0									HOSPITAL ESPECIALIZADO	CENTRO DE ATENCAO PSICOSSOCIAL									Sudeste
521908	Masculino	População Geral			5.0		100	Araguaína	TO		False																					Norte
242743	Feminino	População Geral					0	ITUMBIARA	GO		False																					Centro-Oeste
243199	Feminino	População Geral			3.0		100	GOIANIA	GO		False																					Centro-Oeste
462191	Feminino	População Geral			5.0	gostei, otimo curso	100	CAICO	RN		False																					Nordeste
554364	Feminino	População Geral					0	Palmas	TO		False																					Norte
650	Masculino	População Geral					0	NATAL	RN		False																					Nordeste
655851	Feminino	População Geral			5.0	H	100	Chaval	CE		False																					Nordeste
133453	Feminino	População Geral					4	PARAMBU	CE		False																					Nordeste
211066	Feminino	Médico da estratégia de saúde da família			5.0		100	ANGRA DOS REIS	RJ	1.0	False	5909236.0										CENTRO DE SAUDE/UNIDADE BASICA										Sudeste
555263	Feminino	População Geral					0	Varjota	CE		False																					Nordeste
171876	Feminino	População Geral					50	TIMOTEO	MG		False																					Sudeste
200514	Masculino	Técnico de enfermagem					11	NATAL	RN	1.0	False	2653923.0	2653982.0									HOSPITAL GERAL	HOSPITAL GERAL									Nordeste
432144	Masculino	População Geral					14	TIMOTEO	MG		False																					Sudeste
389572	Feminino	População Geral					0	SALVADOR	BA		False																					Nordeste
694778	Feminino	População Geral			5.0	SUPER PRATICO	100	Paulista	PE		False																					Nordeste
611795	Feminino	Técnico em radiologia e imagenologia	Enfermeiro				0			2.0	False	6030696.0	6353797.0									UNIDADE DE APOIO DIAGNOSE E TERAPIA (SADT ISOLADO)	CENTRAL DE GESTAO EM SAUDE									Não Informado
716832	Feminino	Fisioterapeuta geral			5.0	Excelente curso.	100			1.0	False	3015408.0	7130724.0	7130767.0								CENTRO DE SAUDE/UNIDADE BASICA	CENTRO DE SAUDE/UNIDADE BASICA	HOSPITAL GERAL								Não Informado
644659	Feminino	População Geral					57	Belo Horizonte	MG		False																					Sudeste
521597	Feminino	Psicólogo clínico			5.0		100	MACEIO	AL	1.0	False	9923837.0										HOSPITAL ESPECIALIZADO										Nordeste
708242	Masculino	População Geral			5.0		100	Cocal dos Alves	PI		False																					Nordeste
363410	Feminino	População Geral			5.0		100	BEBERIBE	CE		False																					Nordeste
3474	Feminino	População Geral			5.0		100	MARINGA	PR		False																					Sul
300719	Feminino	Técnico de enfermagem			5.0		100	BLUMENAU	SC	1.0	False	148660.0	2512718.0	2558246.0								CENTRO DE SAUDE/UNIDADE BASICA	CENTRO DE SAUDE/UNIDADE BASICA	HOSPITAL GERAL								Sul
27915	Feminino	Fisioterapeuta geral					0	CAUCAIA	CE	1.0	False	86673.0	2529149.0									HOSPITAL GERAL	HOSPITAL GERAL									Nordeste
99631	Masculino	População Geral					0	MEDIANEIRA	PR		False																					Sul
277331	Feminino	População Geral			5.0	Ótimo Curso	100	BRASILIA	DF		False																					Centro-Oeste
261636	Feminino	Psicólogo clínico					4	SALETE	SC	1.0	False	7378734.0	9025715.0									CLINICA/CENTRO DE ESPECIALIDADE	CENTRAL DE REGULACAO DO ACESSO									Sul
494241	Feminino	População Geral					0	Itabuna	BA		False																					Nordeste
296866	Feminino	Terapeuta ocupacional			5.0		100	RIO NEGRINHO	SC	1.0	False	7541538.0	5700698.0									CLINICA/CENTRO DE ESPECIALIDADE	UNIDADE DE APOIO DIAGNOSE E TERAPIA (SADT ISOLADO)									Sul
355500	Feminino	População Geral					0	CATALAO	GO		False																					Centro-Oeste
324988	Feminino	Enfermeiro			5.0	Bom	100	ENTRE RIOS	BA	1.0	False	2620464.0										HOSPITAL GERAL										Nordeste
583551	Feminino	População Geral			5.0		100	Assaré	CE		False																					Nordeste
93980	Feminino	Técnico de enfermagem					100	SOROCABA	SP	1.0	False	3884937.0										CENTRO DE ATENCAO PSICOSSOCIAL										Sudeste
281516	Masculino	População Geral					0	VITORIA DA CONQUISTA	BA		False																					Nordeste
298580	Feminino	População Geral					0	RIO DE JANEIRO	RJ		False																					Sudeste
128888	Feminino	Enfermeiro					4	AMONTADA	CE	1.0	False	2561492.0										HOSPITAL GERAL										Nordeste
191193	Feminino	População Geral			5.0	Adorei o curso! Muito bem, elaborado!	100	BRASILIA	DF		False																					Centro-Oeste
661230	Feminino	População Geral					0	NATAL	RN		False																					Nordeste
241993	Feminino	Assistente social					0	LAJE	BA	1.0	False	6119522.0										CENTRO DE ATENCAO PSICOSSOCIAL										Nordeste
162524	Feminino	Enfermeiro	Técnico de enfermagem				71	CEARA-MIRIM	RN	2.0	False	2427427.0	7015151.0									HOSPITAL GERAL	UNIDADE MOVEL DE NIVEL PRE-HOSPITALAR NA AREA DE URGENCIA									Nordeste
274185	Feminino	População Geral					14	JAPERI	RJ		False																					Sudeste
677539	Feminino	População Geral					100	Brasília	DF		False																					Centro-Oeste
134824	Feminino	População Geral					0	PORTO SEGURO	BA		False																					Nordeste
717870	Feminino	Enfermeiro					4			1.0	False	461415.0										CLINICA/CENTRO DE ESPECIALIDADE										Não Informado
141273	Feminino	Enfermeiro					0	OLHO D'AGUA DAS CUNHAS	MA	1.0	False	2726653.0										HOSPITAL GERAL										Nordeste
119898	Feminino	População Geral					11	NOSSA SENHORA DO SOCORRO	SE		False																					Nordeste
725607	Feminino	População Geral			5.0		100				False																					Não Informado
296227	Feminino	População Geral					100	RECIFE	PE		False																					Nordeste
565541	Feminino	População Geral			5.0		100	Palmas	TO		False																					Norte
696611	Feminino	Auxiliar em saúde bucal	Nutricionista				100	Araguari	MG	2.0	False	2146142.0	2146355.0									CENTRO DE SAUDE/UNIDADE BASICA	HOSPITAL GERAL									Sudeste
714547	Masculino	População Geral					61				False																					Não Informado
725604	Feminino	População Geral			5.0		100				False																					Não Informado
723080	Feminino	População Geral			5.0		100				False																					Não Informado
217359	Feminino	Fisioterapeuta geral					32	BRUSQUE	SC	1.0	False	9483950.0										CLINICA/CENTRO DE ESPECIALIDADE										Sul
271191	Feminino	População Geral			5.0	SÓ GANHANDO CONHECIMENTO E AGRADECENDO POR TODOS OS ENVOLVIDOS ESTÁ SENDO BASTANTE ENRIQUECEDOR PARABÉNSSSSSS	100	NATAL	RN		False																					Nordeste
281081	Feminino	População Geral					7	GOIANIA	GO		False																					Centro-Oeste
204971	Feminino	Médico clínico	Médico da estratégia de saúde da família		5.0		100	MACEIO	AL	2.0	False	2007061.0	6224059.0									CENTRO DE SAUDE/UNIDADE BASICA	CLINICA/CENTRO DE ESPECIALIDADE									Nordeste
241808	Feminino	População Geral			5.0	ótimo conteúdo, gostei muito	100	RIACHAO DO JACUIPE	BA		False																					Nordeste
707330	Feminino	População Geral			5.0		100	Juazeiro	BA		False																					Nordeste
227204	Não Informado	Enfermeiro	Auxiliar de enfermagem do trabalho				4	João Pessoa	PB	2.0	False	2357348.0	2399067.0									HOSPITAL ESPECIALIZADO	CLINICA/CENTRO DE ESPECIALIDADE									Nordeste
622905	Feminino	População Geral					0	São Luís	MA		False																					Nordeste
254858	Feminino	Cirurgião dentista - clínico geral			5.0	amei	100	VOLTA REDONDA	RJ	1.0	False	155403.0	5524415.0									CONSULTORIO ISOLADO	CONSULTORIO ISOLADO									Sudeste
266328	Feminino	População Geral			5.0		100	BELO HORIZONTE	MG		False																					Sudeste
388421	Feminino	População Geral			5.0		100	LAGARTO	SE		False																					Nordeste
587497	Feminino	Médico da estratégia de saúde da família			5.0		100	Fortaleza	CE	1.0	False	2561743.0										CENTRO DE SAUDE/UNIDADE BASICA										Nordeste
41393	Feminino	População Geral					0	SANTO ANTONIO DE JESUS	BA		False																					Nordeste
475078	Feminino	População Geral			5.0	Bom	100	Brasília	DF		False																					Centro-Oeste
677902	Feminino	População Geral					100	Lagarto	SE		False																					Nordeste
453658	Masculino	População Geral			5.0		100	NOSSA SENHORA DO SOCORRO	SE		False																					Nordeste
477381	Masculino	Enfermeiro					0	MONTES CLAROS	MG	1.0	False	6301304.0										CENTRO DE SAUDE/UNIDADE BASICA										Sudeste
679930	Feminino	População Geral			5.0		100	Cedro de São João	SE		False																					Nordeste
600378	Masculino	Técnico de enfermagem					4	Nova Cruz	RN	1.0	False	2375265.0										HOSPITAL GERAL										Nordeste
28179	Feminino	População Geral			5.0		100	JUAZEIRO DO NORTE	CE		False																					Nordeste
3102	Feminino	Médico da estratégia de saúde da família					100	ITAPERUNA	RJ	1.0	False	2279096.0										CENTRO DE SAUDE/UNIDADE BASICA										Sudeste
153007	Masculino	Nutricionista					0	CAMPO GRANDE	MS	1.0	False	6778623.0										CLINICA/CENTRO DE ESPECIALIDADE										Centro-Oeste
726568	Masculino	População Geral			5.0	bom	100				False																					Não Informado
418979	Feminino	População Geral			4.0		100	SAO JOAO DO RIO DO PEIXE	PB		False																					Nordeste
489324	Feminino	Assistente social					4	NATAL	RN	1.0	False	2473224.0	2654261.0									CENTRO DE SAUDE/UNIDADE BASICA	HOSPITAL ESPECIALIZADO									Nordeste
454739	Masculino	População Geral			5.0		100	CASCAVEL	PR		False																					Sul
725997	Feminino	População Geral					32				False																					Não Informado
409459	Feminino	População Geral					96	VILA VELHA	ES		False																					Sudeste
97832	Masculino	População Geral					71	RIO DE JANEIRO	RJ		False																					Sudeste
667689	Feminino	População Geral					100	Barra Mansa	RJ		False																					Sudeste
450132	Feminino	População Geral			5.0		100	CAMPO GRANDE	MS		False																					Centro-Oeste
696510	Masculino	População Geral			5.0		100	São Paulo	SP		False																					Sudeste
679537	Masculino	Enfermeiro nefrologista	Enfermeiro		5.0	muito bom	100	Itaobim	MG	2.0	False	2139073.0	6615732.0									CENTRO DE SAUDE/UNIDADE BASICA	HOSPITAL GERAL									Sudeste
209243	Masculino	Médico clínico	Médico da estratégia de saúde da família		5.0		100	ITAPERUNA	RJ	2.0	False	2267810.0	2268019.0	7596006.0								CENTRO DE SAUDE/UNIDADE BASICA	CENTRO DE SAUDE/UNIDADE BASICA	HOSPITAL GERAL								Sudeste
164116	Feminino	Enfermeiro da estratégia de saúde da família			5.0	sim	100	CARMO DO RIO CLARO	MG	1.0	False	439452.0										CENTRO DE SAUDE/UNIDADE BASICA										Sudeste
453477	Feminino	População Geral			5.0		100	MISSAL	PR		False																					Sul
146451	Feminino	Enfermeiro da estratégia de saúde da família					0	VILA VELHA	ES	1.0	False	9598405.0										CENTRO DE SAUDE/UNIDADE BASICA										Sudeste
726359	Feminino	População Geral					0				False																					Não Informado
514733	Feminino	População Geral					0	Palhoça	SC		False																					Sul
262474	Masculino	Farmacêutico					7	APORA	BA	1.0	False	466638.0										FARMACIA										Nordeste
118893	Feminino	Técnico de enfermagem			5.0	Curso muito útil!!	100	NATAL	RN	1.0	False	2409208.0	2653982.0									HOSPITAL GERAL	HOSPITAL ESPECIALIZADO									Nordeste
684718	Feminino	Agente comunitário de saúde			5.0	OTIMO CURSO	100	Piumhi	MG	1.0	False	2172917.0										CENTRO DE SAUDE/UNIDADE BASICA										Sudeste
621474	Feminino	População Geral			5.0		100	Foz do Iguaçu	PR		False																					Sul
474620	Feminino	População Geral			5.0	Gostei obtive conhecimento que desconhecia.	100	Brasília	DF		False																					Centro-Oeste
581002	Feminino	População Geral			5.0	Gostei	100	Brasília	DF		False																					Centro-Oeste
720239	Feminino	População Geral					0				False																					Não Informado
254143	Feminino	População Geral			5.0		100	VIANOPOLIS	GO		False																					Centro-Oeste
270874	Feminino	Médico clínico			4.0		100	JOINVILLE	SC	1.0	False	9571493.0	6854729.0									HOSPITAL GERAL	HOSPITAL GERAL									Sul
652628	Masculino	Enfermeiro					0	Couto Magalhães	TO	1.0	False	2667738.0										CENTRO DE SAUDE/UNIDADE BASICA										Norte
363409	Feminino	População Geral			5.0	Jessica Guerreiro Martins	100	ARACATI	CE		False																					Nordeste
363412	Feminino	População Geral			5.0		100	ARACATI	CE		False																					Nordeste
28502	Feminino	População Geral					0	BRASILIA	DF		False																					Centro-Oeste
134653	Feminino	Farmacêutico					4	BLUMENAU	SC	1.0	False	2552841.0	7441444.0									POLICLINICA	CLINICA/CENTRO DE ESPECIALIDADE									Sul
532286	Feminino	População Geral					0	Brasília	DF		False																					Centro-Oeste
253407	Feminino	População Geral			5.0	EXCELENTE CURSO!	100	CANDEIAS	BA		False																					Nordeste
450137	Feminino	População Geral			5.0		100	SALVADOR	BA		False																					Nordeste
454611	Feminino	População Geral			5.0		100	BRASILIA	DF		False																					Centro-Oeste
250902	Masculino	População Geral			5.0		100	NATAL	RN		False																					Nordeste
254123	Masculino	Enfermeiro					0	LAURO DE FREITAS	BA	1.0	False	6595197.0	2079127.0									HOSPITAL GERAL	HOSPITAL GERAL									Nordeste
323302	Feminino	População Geral			5.0		100	TAPIRAMUTA	BA		False																					Nordeste
293559	Feminino	População Geral					0	PATROCINIO	MG		False																					Sudeste
294918	Feminino	População Geral			4.0		100	SALVADOR	BA		False																					Nordeste
108476	Feminino	Técnico em farmácia	Farmacêutico		5.0		100	NATAL	RN	2.0	False	2653982.0	2654261.0									HOSPITAL GERAL	HOSPITAL ESPECIALIZADO									Nordeste
167824	Feminino	População Geral			5.0		100	ALAGOINHAS	BA		False																					Nordeste
227853	Feminino	População Geral			5.0		100	NATAL	RN		False																					Nordeste
55507	Feminino	População Geral					25	RIO DO SUL	SC		False																					Sul
397205	Feminino	Psicólogo clínico			5.0		100	LAGARTO	SE	1.0	False	6359825.0										CENTRO DE ATENCAO PSICOSSOCIAL										Nordeste
96694	Feminino	População Geral			5.0		100	PALMAS	TO		False																					Norte
243150	Feminino	Enfermeiro			5.0	otimo! Nota 05	100	BONITO	PE	1.0	False	2427419.0										HOSPITAL GERAL										Nordeste
455592	Masculino	População Geral			5.0	Bom	100	AMPERE	PR		False																					Sul
611036	Feminino	População Geral					21	Cariacica	ES		False																					Sudeste
97998	Feminino	População Geral					25	TIMON	MA		False																					Nordeste
305683	Feminino	Técnico de enfermagem					36	CURITIBA	PR	1.0	False	7869665.0										POLICLINICA										Sul
258102	Feminino	População Geral					86	CABO DE SANTO AGOSTINHO	PE		False																					Nordeste
352775	Feminino	População Geral					0	RONDONOPOLIS	MT		False																					Centro-Oeste
392121	Masculino	População Geral					0	PETROLINA	PE		False																					Nordeste
410900	Feminino	População Geral					0	SALVADOR	BA		False																					Nordeste
28339	Masculino	Médico em medicina intensiva	Médico clínico		5.0		100	GUARUJA	SP	2.0	False	7544529.0	9627863.0	3021378.0								HOSPITAL GERAL	HOSPITAL GERAL	UNIDADE MOVEL DE NIVEL PRE-HOSPITALAR NA AREA DE URGENCIA								Sudeste
333582	Feminino	Técnico de enfermagem			5.0	maravilhoso	100	NATAL	RN	1.0	False	2679469.0										HOSPITAL GERAL										Nordeste
550128	Feminino	População Geral			5.0		100	Dourados	MS		False																					Centro-Oeste
539780	Masculino	População Geral			3.0		100	Jequié	BA		False																					Nordeste
270750	Masculino	População Geral			5.0	Ótimo conteúdo. Gostei muito	100	JUCURUTU	RN		False																					Nordeste
127018	Masculino	População Geral					39	SALVADOR	BA		False																					Nordeste
254131	Feminino	População Geral			4.0	bom	100	NATAL	RN		False																					Nordeste
692387	Masculino	População Geral			5.0	Achei bastante explicativo, adorei a temática..	100	Granja	CE		False																					Nordeste
552691	Feminino	População Geral			5.0		100	Teresina	PI		False																					Nordeste
461643	Feminino	População Geral					61	CURRAIS NOVOS	RN		False																					Nordeste
246206	Feminino	População Geral					0	SAO BENEDITO	CE		False																					Nordeste
668977	Masculino	População Geral			5.0	otimo	100	Piumhi	MG		False																					Sudeste
45059	Masculino	Médico de família e comunidade	Médico clínico		5.0		100	PIUMHI	MG	2.0	False	2147742.0	2765381.0	2776006.0								CENTRO DE SAUDE/UNIDADE BASICA	HOSPITAL GERAL	CENTRO DE ATENCAO PSICOSSOCIAL								Sudeste
559405	Masculino	População Geral					79	Macaúbas	BA		False																					Nordeste
418187	Feminino	População Geral			5.0		100	PARNAIBA	PI		False																					Nordeste
114382	Feminino	População Geral					0	PARNAMIRIM	RN		False																					Nordeste
164387	Feminino	População Geral					18	PORTO UNIAO	SC		False																					Sul
472547	Feminino	População Geral			5.0	MUITO BOM	100	Aquidabã	SE		False																					Nordeste
130326	Feminino	Técnico de enfermagem			5.0		100	NATAL	RN	1.0	False	2408570.0	2653982.0									HOSPITAL GERAL	HOSPITAL GERAL									Nordeste
260961	Feminino	População Geral					11	SALINAS DA MARGARIDA	BA		False																					Nordeste
485974	Feminino	População Geral					0	Goiânia	GO		False																					Centro-Oeste
532887	Feminino	Biomédico			5.0		100	Natal	RN	1.0	False	2656574.0										UNIDADE DE APOIO DIAGNOSE E TERAPIA (SADT ISOLADO)										Nordeste
564467	Masculino	População Geral			5.0		100	Cascavel	PR		False																					Sul
620185	Feminino	População Geral			5.0	ÓTIMO!	100	SAO GONCALO DOS CAMPOS	BA		False																					Nordeste
707501	Masculino	População Geral			5.0	gostei muito do conteudo e didatica	100	Apucarana	PR		False																					Sul
132705	Masculino	Enfermeiro da estratégia de saúde da família					0	GUARULHOS	SP	1.0	False	2051745.0										CENTRO DE SAUDE/UNIDADE BASICA										Sudeste
612556	Feminino	População Geral			5.0	O curso é bastante enriquecedor e contribui para os profissionais que pretendem atuar ou que já atuam nessa área.	100	Aracaju	SE		False																					Nordeste
170165	Feminino	Médico residente					100	CURITIBA	PR	1.0	False	15369.0										HOSPITAL GERAL										Sul
4746	Feminino	Médico da estratégia de saúde da família	Médico clínico	Médico pediatra	5.0		100	CAMPINA GRANDE	PB	3.0	False	2362325.0	7052251.0	7113692.0								CENTRO DE SAUDE/UNIDADE BASICA	HOSPITAL ESPECIALIZADO	PRONTO ATENDIMENTO								Nordeste
719313	Masculino	População Geral					4				False																					Não Informado
692463	Feminino	População Geral					100	Camocim	CE		False																					Nordeste
249339	Masculino	População Geral					0	BELO HORIZONTE	MG		False																					Sudeste
561365	Feminino	População Geral			5.0		100	Guaraí	TO		False																					Norte
596076	Feminino	População Geral			5.0	Uma ótima introdução ao tópico. 👏🏾	100	Rio de Janeiro	RJ		False																					Sudeste
2037	Feminino	Auditor (contadores e afins)			5.0		100	NATAL	RN	1.0	False	6408710.0										CENTRAL DE GESTAO EM SAUDE										Nordeste
674147	Feminino	Auxiliar em saúde bucal da estratégia de saúde da família					0	Floresta	PE	1.0	False	7059531.0										CENTRO DE SAUDE/UNIDADE BASICA										Nordeste
453499	Masculino	População Geral			5.0		100	CONCORDIA	SC		False																					Sul
311903	Feminino	População Geral					18	POCOS DE CALDAS	MG		False																					Sudeste
262533	Feminino	Técnico de enfermagem			5.0		100	LONDRINA	PR	1.0	False	2577763.0										HOSPITAL GERAL										Sul
591530	Feminino	População Geral			5.0		100	Brasília	DF		False																					Centro-Oeste
285853	Masculino	Farmacêutico			5.0	Excelente curso	100	WANDERLEY	BA	1.0	False	9748202.0										HOSPITAL GERAL										Nordeste
221740	Feminino	População Geral					0	CICERO DANTAS	BA		False																					Nordeste
600173	Masculino	População Geral			5.0	excelente conteúdo, contribui muito para o meu aprendizado!	100	Brasília	DF		False																					Centro-Oeste
337508	Feminino	População Geral			5.0	gostei	100	JAGUARUANA	CE		False																					Nordeste
287273	Feminino	População Geral					0	CAMPO GRANDE	MS		False																					Centro-Oeste
346063	Feminino	População Geral			5.0		100	MANDAGUARI	PR		False																					Sul
606559	Masculino	População Geral					0	AQUIDABA	SE		False																					Nordeste
97995	Feminino	População Geral					7	BRASILIA	DF		False																					Centro-Oeste
482478	Feminino	População Geral			5.0		100	São Miguel do Iguaçu	PR		False																					Sul
417853	Feminino	População Geral					32	BRASILIA	DF		False																					Centro-Oeste
693473	Masculino	População Geral			5.0		100	Fortaleza	CE		False																					Nordeste
384146	Masculino	Cirurgião-dentista da estratégia de saúde da família			5.0		100	RECIFE	PE	1.0	False	2345994.0										CENTRO DE SAUDE/UNIDADE BASICA										Nordeste
332684	Feminino	Atendente de farmácia - balconista					0	GUARARA	MG	1.0	False	7185758.0										FARMACIA										Sudeste
583164	Feminino	População Geral					0	Campo Grande	MS		False																					Centro-Oeste
689305	Masculino	População Geral			5.0	Alexandre de Oliveira Marques	100	Cedro	CE		False																					Nordeste
402881	Feminino	População Geral					0	ICO	CE		False																					Nordeste
284703	Feminino	Enfermeiro da estratégia de saúde da família					0	MARCACAO	PB	1.0	False	2592762.0										CENTRO DE SAUDE/UNIDADE BASICA										Nordeste
473075	Feminino	População Geral			5.0		100	Santa Rosa	RS		False																					Sul
658552	Feminino	Cirurgião dentista - clínico geral			5.0		100	Pavão	MG	1.0	False	6023657.0	7831641.0									CENTRO DE SAUDE/UNIDADE BASICA	CENTRO DE SAUDE/UNIDADE BASICA									Sudeste
658542	Feminino	Cirurgião dentista - clínico geral			5.0		100	Belo Horizonte	MG	1.0	False	3738639.0	6023657.0									CENTRO DE SAUDE/UNIDADE BASICA	CENTRO DE SAUDE/UNIDADE BASICA									Sudeste
466029	Feminino	População Geral					0	FORTALEZA	CE		False																					Nordeste
474032	Masculino	População Geral			5.0		100	Brasília	DF		False																					Centro-Oeste
184451	Masculino	Enfermeiro					68	MACAIBA	RN	1.0	False	6559689.0										CENTRAL DE GESTAO EM SAUDE										Nordeste
128181	Feminino	Terapeuta ocupacional			5.0	Essencial! Urgente! Tema controverso, cheio de mitos, moralismos, medos ... é preciso olhar para estas pessoas com empatia e humanidade se quisermos construir uma sociedade mais justa.	100	OURO PRETO	MG	1.0	False	2112639.0										CENTRO DE ATENCAO PSICOSSOCIAL										Sudeste
661981	Feminino	População Geral					61	Araguaína	TO		False																					Norte
661997	Feminino	População Geral			5.0		100	São Vicente Ferrer	PE		False																					Nordeste
297551	Feminino	População Geral			5.0		100	JAGUARETAMA	CE		False																					Nordeste
327855	Feminino	População Geral			5.0		100	FORTIM	CE		False																					Nordeste
440887	Feminino	Agente comunitário de saúde			5.0		100	CAMBORIU	SC	1.0	False	2303558.0										CENTRO DE SAUDE/UNIDADE BASICA										Sul
703358	Feminino	Assistente social			5.0	CURSO DE FÁCIL ENTENDIMENTO, CONTEÚDO DIRETO, SEM DAR VOLTAS NO ASSUNTO. MUITO SATISFEITA COM O AVASUS! OBRIGADA PELA OPORTUNIDADE EM AMPLIAR MEUS CONHECIMENTOS SOBRE A SAÚDE DAS PESSOAS PRIVADAS DE LIBERDADE.	100	Muriaé	MG	1.0	False	5899214.0										CLINICA/CENTRO DE ESPECIALIDADE										Sudeste
657652	Feminino	Assistente social			5.0	Excelente curso e muito oportuno para quem trabalha no sistema prisional	100	Muriaé	MG	1.0	False	3692027.0	5432588.0									CENTRO DE SAUDE/UNIDADE BASICA	CENTRO DE ATENCAO PSICOSSOCIAL									Sudeste
312725	Feminino	População Geral					0	TIMBIRAS	MA		False																					Nordeste
661425	Feminino	População Geral					100	Águas Lindas de Goiás	GO		False																					Centro-Oeste
240338	Feminino	Técnico de enfermagem da estratégia de saúde da família			5.0	Esse curso contem informações suficiente, para um bom aprendizagem. Recomendo para as pessoas que desejam ampliar seus conhecimentos.	100	PAULISTA	PB	1.0	False	2603616.0										CENTRO DE SAUDE/UNIDADE BASICA										Nordeste
306512	Feminino	População Geral			5.0		100	CAICO	RN		False																					Nordeste
274816	Feminino	Técnico de enfermagem			5.0	EU ADOREI POIS ME ACRESCENTOU MUITO NO MEU PROJETO DE MESTRADO, MUITO OBRIGADO	100	UBERLANDIA	MG	1.0	False	2146355.0										HOSPITAL GERAL										Sudeste
570155	Feminino	População Geral			4.0	O curso tem muita leitura, pouco interativo	100	Betim	MG		False																					Sudeste
573862	Feminino	População Geral					0	Aracaju	SE		False																					Nordeste
91347	Feminino	Assistente social					100	PATOS	PB	1.0	False	6161731.0										CENTRO DE SAUDE/UNIDADE BASICA										Nordeste
621686	Feminino	População Geral			5.0		100				False																					Não Informado
166415	Masculino	População Geral			5.0		100	FORTALEZA	CE		False																					Nordeste
196817	Feminino	Enfermeiro			5.0		100	SEARA	SC	1.0	False	2436477.0	2511355.0									CENTRO DE SAUDE/UNIDADE BASICA	HOSPITAL ESPECIALIZADO									Sul
387692	Feminino	População Geral			5.0		100	CASTRO	PR		False																					Sul
621019	Feminino	População Geral					4	CATU	BA		False																					Nordeste
335258	Feminino	População Geral			5.0		100	ESTANCIA	SE		False																					Nordeste
154350	Feminino	População Geral					0	PATOS DE MINAS	MG		False																					Sudeste
269496	Feminino	População Geral					0	LAGARTO	SE		False																					Nordeste
248370	Feminino	População Geral					0	PAULO AFONSO	BA		False																					Nordeste
626560	Feminino	População Geral			5.0		100	Cascavel	PR		False																					Sul
528968	Masculino	População Geral					0	Brasília	DF		False																					Centro-Oeste
652781	Feminino	População Geral					4	Palotina	PR		False																					Sul
659785	Masculino	Assistente social			5.0		100	Pedra Azul	MG	1.0	False	9818049.0										CLINICA/CENTRO DE ESPECIALIDADE										Sudeste
217823	Feminino	População Geral			4.0	otimo	100	NATAL	RN		False																					Nordeste
123015	Feminino	População Geral					0	JOINVILLE	SC		False																					Sul
412735	Feminino	População Geral					25	GUARABIRA	PB		False																					Nordeste
185701	Masculino	Médico residente					36	MARINGA	PR	1.0	False	2244306.0										HOSPITAL GERAL										Sul
292191	Feminino	População Geral			5.0		100	MACEIO	AL		False																					Nordeste
176491	Feminino	Médico da estratégia de saúde da família			5.0		100	CORNELIO PROCOPIO	PR	1.0	False	9024956.0										CENTRO DE SAUDE/UNIDADE BASICA										Sul
97260	Feminino	Técnico de enfermagem			5.0		100	CURRAIS NOVOS	RN	1.0	False	9384898.0										POLICLINICA										Nordeste
97323	Feminino	Fisioterapeuta geral					0	PARNARAMA	MA	1.0	False	3816.0										HOSPITAL GERAL										Nordeste
174467	Feminino	População Geral			5.0	Curso excelente!	100	ITABAIANA	SE		False																					Nordeste
690627	Feminino	População Geral					0	Campo Grande	MS		False																					Centro-Oeste
551198	Feminino	População Geral					0	Juazeiro do Norte	CE		False																					Nordeste
641058	Feminino	População Geral			5.0		100				False																					Não Informado
294450	Masculino	População Geral					0	JUIZ DE FORA	MG		False																					Sudeste
533088	Feminino	População Geral					0	Brasília	DF		False																					Centro-Oeste
479580	Feminino	População Geral					25	Piripiri	PI		False																					Nordeste
109956	Feminino	Enfermeiro					0	PARNAMIRIM	RN	1.0	False	9383174.0										PRONTO ATENDIMENTO										Nordeste
720040	Masculino	Auxiliar de farmácia de manipulação			4.0		100			1.0	False	7465157.0										PRONTO ATENDIMENTO										Não Informado
172734	Feminino	Assistente social					0	LONDRINA	PR	1.0	False	3523004.0										CENTRO DE ATENCAO PSICOSSOCIAL										Sul
618419	Masculino	Médico clínico	Médico em medicina intensiva	Médico da estratégia de saúde da família	5.0		100	Maceió	AL	3.0	False	3015408.0	272157.0									CENTRO DE SAUDE/UNIDADE BASICA	HOSPITAL GERAL									Nordeste
48701	Masculino	Médico de família e comunidade			5.0	O curso está ótimo	100	MAUES	AM	1.0	False	2019493.0										CENTRO DE SAUDE/UNIDADE BASICA										Norte
35297	Masculino	Médico da estratégia de saúde da família	Médico clínico		5.0	excelente curso	100	MANOEL URBANO	AC	2.0	False	7110065.0	7540868.0									CENTRO DE SAUDE/UNIDADE BASICA	PRONTO ATENDIMENTO									Norte
46730	Masculino	Médico da estratégia de saúde da família	Médico clínico		5.0		100	PASSOS	MG	2.0	False	3224635.0	4042751.0									CENTRO DE SAUDE/UNIDADE BASICA	PRONTO ATENDIMENTO									Sudeste
48779	Masculino	População Geral					71	ICO	CE		False																					Nordeste
626519	Feminino	População Geral			5.0		100	Cascavel	PR		False																					Sul
5011	Masculino	Médico da estratégia de saúde da família			2.0	bom	100	NATAL	RN	1.0	False	2679515.0										CENTRO DE SAUDE/UNIDADE BASICA										Nordeste
485908	Feminino	População Geral			5.0		100	São João dos Patos	MA		False																					Nordeste
26802	Masculino	População Geral			5.0		100	ARAUCARIA	PR		False																					Sul
4753	Feminino	População Geral					50	SAO PAULO	SP		False																					Sudeste
1942	Feminino	Médico clínico					86	GUARUJA	SP	1.0	False	2754843.0	2789353.0									HOSPITAL GERAL	PRONTO SOCORRO GERAL									Sudeste
274865	Feminino	População Geral					0	TERESINA	PI		False																					Nordeste
24673	Masculino	População Geral			5.0	Excelente, o conteúdo e a forma de administração do curso!	100	PELOTAS	RS		False																					Sul
19020	Feminino	Médico clínico			5.0		100	PRESIDENTE FIGUEIREDO	AM	1.0	False	2561425.0	7414641.0									CENTRO DE SAUDE/UNIDADE BASICA	HOSPITAL GERAL									Norte
4792	Feminino	Médico clínico			5.0	Excelênte	100	PETROPOLIS	RJ	1.0	False	3340635.0										CENTRO DE SAUDE/UNIDADE BASICA										Sudeste
393994	Feminino	População Geral			5.0		100	BEBERIBE	CE		False																					Nordeste
31367	Masculino	População Geral			4.0	bom	100	MANAUS	AM		False																					Norte
4737	Masculino	População Geral			5.0	Parabens pela praticidade.	100	SAO PAULO	SP		False																					Sudeste
323889	Feminino	População Geral			5.0	Otímo!	100	NATAL	RN		False																					Nordeste
390563	Feminino	População Geral			5.0		100	BEBERIBE	CE		False																					Nordeste
35690	Masculino	Médico da estratégia de saúde da família			5.0	Foi muto bom	100	FORTALEZA	CE	1.0	False	2482169.0										CENTRO DE SAUDE/UNIDADE BASICA										Nordeste
9386	Masculino	Médico da estratégia de saúde da família			5.0		100	QUEIMADOS	RJ	1.0	False	24678.0										CENTRO DE SAUDE/UNIDADE BASICA										Sudeste
29339	Feminino	Médico da estratégia de saúde da família			4.0		100	PAULISTA	PE	1.0	False	5720141.0										CENTRO DE SAUDE/UNIDADE BASICA										Nordeste
654307	Feminino	População Geral					11	Natal	RN		False																					Nordeste
701855	Feminino	População Geral					0	Várzea Alegre	CE		False																					Nordeste
15374	Feminino	Médico da estratégia de saúde da família			5.0	CURSO QUE CONSIDERE DE MUITO PROVEITO	100	COLOMBO	PR	1.0	False	2734648.0										CENTRO DE SAUDE/UNIDADE BASICA										Sul
48890	Feminino	Médico da estratégia de saúde da família			5.0	muito bom o curos,,,gostei demais	100	CARACARAI	RR	1.0	False	2566648.0										CENTRO DE SAUDE/UNIDADE BASICA										Norte
45426	Masculino	Médico da estratégia de saúde da família	Médico clínico		5.0	MUITO FELIZ PELO TEMA,MUITO OBRIGADO	100	CANANEIA	SP	2.0	False	2041766.0	2093022.0									CENTRO DE SAUDE/UNIDADE BASICA	PRONTO SOCORRO GERAL									Sudeste
29270	Feminino	Médico da estratégia de saúde da família			5.0	Curso bom	100	DIANOPOLIS	TO	1.0	False	2756358.0										CENTRO DE SAUDE/UNIDADE BASICA										Norte
21655	Feminino	População Geral			5.0	legal e muito pratico Gostei	100	CAMPO LARGO	PR		False																					Sul
454336	Feminino	População Geral			5.0		100	CASCAVEL	PR		False																					Sul
266166	Masculino	População Geral			1.0		100	SOBRAL	CE		False																					Nordeste
3089	Masculino	Médico da estratégia de saúde da família			5.0	gostei da explicação do curso,muito concreto e claro para entender...	100	BARREIRAS	BA	1.0	False	3666484.0										CENTRO DE SAUDE/UNIDADE BASICA										Nordeste
3153	Feminino	Médico generalista			5.0		100	SANTA LUZIA	MG	1.0	False	5878632.0										CENTRO DE SAUDE/UNIDADE BASICA										Sudeste
29472	Feminino	Médico da estratégia de saúde da família			5.0	otimo	100	PAULISTA	PE	1.0	False	2436035.0										CENTRO DE SAUDE/UNIDADE BASICA										Nordeste
29447	Masculino	População Geral			5.0	OTIMO CURSO	100	MAFRA	SC		False																					Sul
568982	Feminino	População Geral			5.0		100	Rio Brilhante	MS		False																					Centro-Oeste
33553	Masculino	Médico da estratégia de saúde da família			5.0	Bom aprofundar outras questões: Quais os direitos e recursos dos profissionais e detentos ante irregularidades do PNAISP pelos Municípios? Como se insertam no contexto os médicos estrangeiros de PSF dos Mais Médicos para o atendimento dentro das prisões?	100	ITAREMA	CE	1.0	False	5128439.0										CENTRO DE SAUDE/UNIDADE BASICA										Nordeste
488493	Feminino	População Geral			5.0		100	Petrolina	PE		False																					Nordeste
5482	Masculino	População Geral					100	SANTA MARIA	RS		False																					Sul
318696	Masculino	População Geral			5.0		100	IBIPORA	PR		False																					Sul
31487	Masculino	Médico da estratégia de saúde da família			5.0	Achei muito bom, de maneira clara e facil oferece um acumulo de conhecimentos especificos no manuseio das pessoas privadas de libertades	100	URUCUI	PI	1.0	False	5601894.0										CENTRO DE SAUDE/UNIDADE BASICA										Nordeste
25986	Masculino	População Geral			5.0	curso ótimo	100	BOM JESUS DA LAPA	BA		False																					Nordeste
20568	Masculino	População Geral			5.0	bom de entender e importsnte para toda equipe de saúde.	100	ALAGOINHA	PE		False																					Nordeste
47024	Feminino	Médico generalista			5.0		100	BOA VISTA	RR	1.0	False	2744481.0										CENTRO DE SAUDE/UNIDADE BASICA										Norte
7611	Feminino	Médico da estratégia de saúde da família					4	CAUCAIA	CE	1.0	False	6699871.0										CENTRO DE SAUDE/UNIDADE BASICA										Nordeste
46203	Feminino	Médico da estratégia de saúde da família			5.0	Curso excelente,amplio e atualizado. Amei	100	RIO BRANCO	AC	1.0	False	2000806.0										CENTRO DE SAUDE/UNIDADE BASICA										Norte
43419	Feminino	População Geral			5.0		100	QUIXADA	CE		False																					Nordeste
32412	Feminino	Médico clínico			5.0	Curso muito bom	100	IVOTI	RS	1.0	False	2230321.0	993837.0									POSTO DE SAUDE	CENTRO DE SAUDE/UNIDADE BASICA									Sul
404938	Feminino	População Geral					0	JAGUARETAMA	CE		False																					Nordeste
44935	Masculino	População Geral			5.0	Muito interessante o curso.	100	AUTAZES	AM		False																					Norte
449005	Feminino	População Geral			3.0		100	CASCAVEL	PR		False																					Sul
43388	Masculino	População Geral			5.0	5 estrelas	100	EXTERIOR	EX		False																					Exterior
2033	Masculino	Médico clínico			3.0	faltam videos de exemplos	100	FORTALEZA	CE	1.0	False	9939938.0										POLICLINICA										Nordeste
30188	Feminino	População Geral					100	URUGUAIANA	RS		False																					Sul
1607	Feminino	Médico clínico					100	CAXIAS DO SUL	RS	1.0	False	2223562.0	7492359.0	9995919.0								HOSPITAL GERAL	PRONTO ATENDIMENTO	PRONTO ATENDIMENTO								Sul
3468	Feminino	População Geral			5.0		100	SANTOS	SP		False																					Sudeste
14846	Masculino	Médico clínico			5.0		100	RECIFE	PE	1.0	False	6898521.0										CENTRO DE SAUDE/UNIDADE BASICA										Nordeste
11569	Feminino	Médico clínico					100	CURITIBA	PR	1.0	False	5995280.0	3022226.0	7385153.0	16624.0	5484456.0						CENTRO DE SAUDE/UNIDADE BASICA	CENTRO DE SAUDE/UNIDADE BASICA	CENTRO DE SAUDE/UNIDADE BASICA	POLICLINICA	HOSPITAL GERAL						Sul
4038	Feminino	População Geral					100	FORTALEZA	CE		False																					Nordeste
1974	Masculino	População Geral			5.0		100	CAXIAS DO SUL	RS		False																					Sul
1548	Feminino	Médico clínico			5.0		100	CAXIAS DO SUL	RS	1.0	False	7492359.0	2240289.0									CENTRO DE SAUDE/UNIDADE BASICA	PRONTO ATENDIMENTO									Sul
21186	Feminino	Médico da estratégia de saúde da família					100	CARAPICUIBA	SP	1.0	False	8230.0										CENTRO DE SAUDE/UNIDADE BASICA										Sudeste
340226	Feminino	População Geral			5.0		100	FORTALEZA	CE		False																					Nordeste
339990	Feminino	População Geral			5.0	Muito bom!	100	BARRAS	PI		False																					Nordeste
48453	Feminino	Médico da estratégia de saúde da família			5.0	curso interessante para nosso trabalho pois temos que brindar atençao as prissoes.	100	BRASILIA	DF	1.0	False	5389143.0										POSTO DE SAUDE										Centro-Oeste
49310	Masculino	Médico da estratégia de saúde da família			5.0		100	BRASILIA	DF	1.0	False	2673894.0										CENTRO DE SAUDE/UNIDADE BASICA										Centro-Oeste
36592	Masculino	Médico da estratégia de saúde da família			5.0	MUITO PRÁTICO E ABARCOU UM TEMA DE QUE SE FALA POCO	100	OURO PRETO DO OESTE	RO	1.0	False	7200706.0										CENTRO DE SAUDE/UNIDADE BASICA										Norte
29337	Feminino	Médico clínico	Médico da estratégia de saúde da família		5.0	Interessante.	100	SIDEROPOLIS	SC	2.0	False	2419130.0	2419513.0									CENTRO DE SAUDE/UNIDADE BASICA	CLINICA/CENTRO DE ESPECIALIDADE									Sul
227842	Feminino	População Geral			5.0		100	RIACHO DA CRUZ	RN		False																					Nordeste
5671	Masculino	Médico generalista					71	FERRAZ DE VASCONCELOS	SP	1.0	False	2773376.0										CENTRO DE SAUDE/UNIDADE BASICA										Sudeste
36340	Masculino	Médico da estratégia de saúde da família	Médico clínico		5.0	curso muito bom	100	JACUNDA	PA	2.0	False	5379024.0	7313233.0									CENTRO DE SAUDE/UNIDADE BASICA	PRONTO ATENDIMENTO									Norte
35783	Masculino	População Geral			5.0		100	CAMPESTRE	AL		False																					Nordeste
43282	Feminino	Médico da estratégia de saúde da família			5.0	Bom curso	100	SAO ROBERTO	MA	1.0	False	2462354.0										POSTO DE SAUDE										Nordeste
217962	Feminino	População Geral					0	MACEIO	AL		False																					Nordeste
645758	Feminino	População Geral					7	ITABAIANA	PB		False																					Nordeste
118380	Feminino	População Geral					0	SANTA CRUZ	RN		False																					Nordeste
30572	Feminino	Médico da estratégia de saúde da família			5.0	CURSO MUITO BOM.	100	MURICILANDIA	TO	1.0	False	2467844.0										CENTRO DE SAUDE/UNIDADE BASICA										Norte
27357	Feminino	Médico da estratégia de saúde da família			5.0	muito bom	100	LAGARTO	SE	1.0	False	2422220.0										CENTRO DE SAUDE/UNIDADE BASICA										Nordeste
46515	Feminino	População Geral			5.0	Curso muito importante, mostrando os principais problemas de saude das pessoas privadas de libertade.	100	SAO JOAO DO PIAUI	PI		False																					Nordeste
4859	Masculino	Médico clínico	Médico da estratégia de saúde da família		5.0		100	BRASILIA	DF	2.0	False	6281303.0	6299148.0									CENTRO DE SAUDE/UNIDADE BASICA	HOSPITAL GERAL									Centro-Oeste
131960	Feminino	População Geral					32	CAMPINA GRANDE	PB		False																					Nordeste
29321	Feminino	Médico da estratégia de saúde da família			4.0	importantisimo	100	NAVEGANTES	SC	1.0	False	2302012.0										CENTRO DE SAUDE/UNIDADE BASICA										Sul
35743	Feminino	Médico da estratégia de saúde da família			5.0	CURSO MUITO IMPORTÂNTE PARA UM MELHOR ATENDIMENTO NAS PESSOAS PRIVADA DE LIBERDADE	100	DOIS IRMAOS	RS	1.0	False	4067738.0										POSTO DE SAUDE										Sul
10703	Feminino	Médico da estratégia de saúde da família					4	CAMPINAS	SP	1.0	False	2072998.0										CENTRO DE SAUDE/UNIDADE BASICA										Sudeste
727306	Masculino	População Geral					43				False																					Não Informado
23966	Feminino	População Geral			5.0	gostei muito do curso	100	ANGELANDIA	MG		False																					Sudeste
51257	Feminino	Médico da estratégia de saúde da família			5.0	um tema muito importante e pouco conhecido pelas equipe de saude	100	PONTO BELO	ES	1.0	False	7188277.0										CENTRO DE SAUDE/UNIDADE BASICA										Sudeste
5201	Masculino	Médico clínico	Médico da estratégia de saúde da família		5.0	interessante e realmente tinha pouco conhecimento do caso em questão	100	PATOS	PB	2.0	False	492949.0	6464912.0									CENTRO DE SAUDE/UNIDADE BASICA	CONSULTORIO ISOLADO									Nordeste
15746	Masculino	Médico da estratégia de saúde da família			5.0	Muito interessante	100	JARAGUA DO SUL	SC	1.0	False	7283288.0										CENTRO DE SAUDE/UNIDADE BASICA										Sul
47843	Feminino	Médico da estratégia de saúde da família			5.0	muito interesante<desconhecia muitos aspetos e conduta com esse tipo de acientes muito vulneraveis	100	RIO BRANCO	AC	1.0	False	2306379.0										CENTRO DE SAUDE/UNIDADE BASICA										Norte
45001	Feminino	Médico da estratégia de saúde da família					100	CIDADE OCIDENTAL	GO	1.0	False	2438488.0										CENTRO DE SAUDE/UNIDADE BASICA										Centro-Oeste
709864	Masculino	População Geral			5.0		100				False																					Não Informado
9530	Masculino	Médico da estratégia de saúde da família			5.0	cinco estrelas	100	PAUDALHO	PE	1.0	False	2015269.0										CENTRO DE SAUDE/UNIDADE BASICA										Nordeste
48293	Feminino	Agente de saúde pública			5.0	maravilhoso pra mim	100	RIO BRANCO	AC	1.0	False	6917291.0										UNIDADE DE VIGILANCIA EM SAUDE										Norte
34282	Feminino	População Geral			5.0	gostei muito gananhei conhecimientos sobre a saude a pessoa privad de liberdade	100	BRASILIA	DF		False																					Centro-Oeste
259206	Feminino	População Geral					0	TERESINA	PI		False																					Nordeste
258180	Feminino	População Geral			5.0	ótmo curso. sugiro que no 6° paragrafo na pagina 5 do texto da unidade dois, o termo "opção" seja substituído por Orientação sexual..	100	ILHEUS	BA		False																					Nordeste
448762	Feminino	População Geral			5.0		100	NOVA MUTUM	MT		False																					Centro-Oeste
482675	Feminino	População Geral			5.0		100	Toledo	PR		False																					Sul
181167	Feminino	População Geral					4	MACAUBAS	BA		False																					Nordeste
52916	Feminino	População Geral			5.0		100	TIMOTEO	MG		False																					Sudeste
5510	Feminino	Médico generalista			5.0	AMPLIA CONHECIMENTO	100	NOVA ODESSA	SP	1.0	False	6883257.0										CENTRO DE SAUDE/UNIDADE BASICA										Sudeste
236576	Masculino	População Geral			5.0		100	MACEIO	AL		False																					Nordeste
32561	Masculino	Médico da estratégia de saúde da família			5.0	MUITO BOM...	100	PINHAIS	PR	1.0	False	17043.0										CENTRO DE SAUDE/UNIDADE BASICA										Sul
17279	Masculino	Médico clínico	Médico da estratégia de saúde da família		5.0		100		PE	2.0	False	420492.0	2349655.0									CENTRO DE SAUDE/UNIDADE BASICA	POLICLINICA									Nordeste
47707	Feminino	Médico da estratégia de saúde da família			5.0	Muito bom pelo menos ter conhecimento destas coisas	100	BARRA DE SANTO ANTONIO	AL	1.0	False	3260860.0										CENTRO DE SAUDE/UNIDADE BASICA										Nordeste
503934	Feminino	Cirurgião dentista - clínico geral					93	Limoeiro	PE	1.0	False	5342074.0										CENTRO DE SAUDE/UNIDADE BASICA										Nordeste
620141	Feminino	Tecnólogo em radiologia	Técnico em radiologia e imagenologia		5.0		100	Natal	RN	2.0	False	2473380.0	2409208.0									HOSPITAL GERAL	HOSPITAL ESPECIALIZADO									Nordeste
662688	Feminino	População Geral			5.0	Ótimo curso!	100	SAO DOMINGOS	SE		False																					Nordeste
491553	Masculino	Técnico de enfermagem da estratégia de saúde da família					0	Cerro Corá	RN	1.0	False	2474956.0										CENTRO DE SAUDE/UNIDADE BASICA										Nordeste
262020	Feminino	População Geral			5.0	gostei muito bom	100	BITURUNA	PR		False																					Sul
721002	Feminino	População Geral			5.0	Amei a experiência, recomendo bastante.	100				False																					Não Informado
306675	Feminino	População Geral			5.0	Bastante interessante e necessário. Tive dificuldade me carregar os materiais disponíveis.	100	OLINDA	PE		False																					Nordeste
27056	Masculino	População Geral			5.0	GOSTARIA DE UMA SEGUNDA PARTE.	100	PORTO ALEGRE	RS		False																					Sul
310185	Feminino	População Geral					4	MORRO DA FUMACA	SC		False																					Sul
2348	Masculino	População Geral			5.0	Boas informações em relação á saúde mental das pessoas privadas de liberdade e sobre as competencias dos diferentes profissionais envolvidos. Gostei.	100	EXTERIOR	EX		False																					Exterior
464531	Feminino	População Geral					39	ARACAJU	SE		False																					Nordeste
308357	Masculino	População Geral			5.0		100	OLINDA	PE		False																					Nordeste
454531	Feminino	População Geral			5.0		100	PECANHA	MG		False																					Sudeste
467380	Feminino	População Geral					0	Maracás	BA		False																					Nordeste
13023	Feminino	Fisioterapeuta geral			5.0		100	SERRITA	PE	1.0	False	7574185.0										CENTRO DE SAUDE/UNIDADE BASICA										Nordeste
714043	Feminino	População Geral					0				False																					Não Informado
451164	Feminino	População Geral			5.0		100	DOURADOS	MS		False																					Centro-Oeste
49437	Masculino	Médico da estratégia de saúde da família			4.0		100	CAMPO BONITO	PR	1.0	False	2736756.0										CENTRO DE SAUDE/UNIDADE BASICA										Sul
206728	Feminino	Médico da estratégia de saúde da família			5.0		100			1.0	False	2264412.0	2264587.0									CENTRO DE SAUDE/UNIDADE BASICA	CENTRO DE SAUDE/UNIDADE BASICA									Não Informado
2650	Masculino	Médico da estratégia de saúde da família			5.0	Excelente curso.	100	SANTA MARIA DE JETIBA	ES	1.0	False	2037262.0										CENTRO DE SAUDE/UNIDADE BASICA										Sudeste
26932	Feminino	Médico da estratégia de saúde da família			1.0	CURSO EXCELENTE ,COMPLETO E AMPLIO MOSTRANDO MUITAS COISAS AINDA DESCONHECIDAS PARA MIM, PERMITE ALEM TRAZAR NOVAS ESTRATEGIAS EM NOSSO DIA A DIA E NO TRATAMENTO AOS PACIENTES EGRESADOS DAS PENITENCIARIAS ASSIM DIMINUIR A INCIDENCIAS DE DOENÇAS MENTAIS	100	PROPRIA	SE	1.0	False	7231954.0										CENTRO DE SAUDE/UNIDADE BASICA										Nordeste
50788	Feminino	Médico da estratégia de saúde da família			5.0	otimo curso	100	ARACRUZ	ES	1.0	False	7391862.0										CENTRO DE SAUDE/UNIDADE BASICA										Sudeste
35451	Feminino	Médico generalista			5.0		100	SERRA	ES	1.0	False	12157.0										CENTRO DE SAUDE/UNIDADE BASICA										Sudeste
51459	Feminino	Médico da estratégia de saúde da família			5.0	5	100	AMETISTA DO SUL	RS	1.0	False	2234750.0										CENTRO DE SAUDE/UNIDADE BASICA										Sul
712523	Feminino	Técnico de enfermagem			5.0		100			1.0	False	2138875.0										HOSPITAL GERAL										Não Informado
455678	Feminino	População Geral			5.0		100	FRANCISCO BELTRAO	PR		False																					Sul
33886	Feminino	Médico da estratégia de saúde da família					57	SAO MATEUS	ES	1.0	False	2678225.0										CENTRO DE SAUDE/UNIDADE BASICA										Sudeste
36644	Feminino	Médico da estratégia de saúde da família			5.0	Ótimo curso	100	CUJUBIM	RO	1.0	False	2344939.0										CENTRO DE SAUDE/UNIDADE BASICA										Norte
46016	Masculino	Médico da estratégia de saúde da família			5.0		100	ESPERANTINA	PI	1.0	False	6821863.0										CENTRO DE SAUDE/UNIDADE BASICA										Nordeste
475201	Feminino	Enfermeiro			5.0	CONTEÚDO INTERESSANTE, FÁCILIDADE NO ACESSO	100	POCOS DE CALDAS	MG	1.0	False	2208873.0										PRONTO ATENDIMENTO										Sudeste
614036	Feminino	População Geral					0	Tucano	BA		False																					Nordeste
36620	Feminino	Médico da estratégia de saúde da família			5.0	MUITO INTERESSANTE	100	ROLIM DE MOURA	RO	1.0	False	2239019.0										CENTRO DE SAUDE/UNIDADE BASICA										Norte
342655	Masculino	População Geral			5.0		100	SAO BENEDITO DO SUL	PE		False																					Nordeste
36547	Feminino	Médico da estratégia de saúde da família			5.0	otimo curso	100	OURO PRETO DO OESTE	RO	1.0	False	3015548.0										CENTRO DE SAUDE/UNIDADE BASICA										Norte
50104	Masculino	População Geral					100	MEDIANEIRA	PR		False																					Sul
34244	Masculino	Médico da estratégia de saúde da família			5.0	os conhecimentos da atençao aos pacientes privados de libertadade e muito importante para melhorar as qualidades de vida dos reclusos	100	PIRACICABA	SP	1.0	False	6028195.0										CENTRO DE SAUDE/UNIDADE BASICA										Sudeste
51348	Feminino	Médico da estratégia de saúde da família					100	JATAI	GO	1.0	False	2361663.0										CENTRO DE SAUDE/UNIDADE BASICA										Centro-Oeste
50641	Masculino	População Geral			5.0		100	PORTO ALEGRE	RS		False																					Sul
46790	Masculino	População Geral					100	SAO GONCALO	RJ		False																					Sudeste
23190	Feminino	População Geral					11	GUARATUBA	PR		False																					Sul
4270	Feminino	População Geral					100	UBATUBA	SP		False																					Sudeste
51741	Masculino	População Geral			5.0	gostei do curso, recoemdo participar	100	EXTERIOR	EX		False																					Exterior
4439	Masculino	População Geral			5.0	bom	100	BOA VISTA	RR		False																					Norte
48670	Masculino	População Geral			5.0		100	NITEROI	RJ		False																					Sudeste
45787	Feminino	População Geral			5.0	5 estrelas	100	EXTERIOR	EX		False																					Exterior
45040	Feminino	População Geral			5.0		100	BAEPENDI	MG		False																					Sudeste
2702	Masculino	População Geral			5.0		100	BOA VISTA	RR		False																					Norte
44672	Masculino	Médico da estratégia de saúde da família					32	ITAPETINGA	BA	1.0	False	6363857.0										CENTRO DE SAUDE/UNIDADE BASICA										Nordeste
36083	Masculino	Médico da estratégia de saúde da família			5.0	e muito importante para nossa preparaçao professional ,obrigado	100	TUCURUI	PA	1.0	False	2824930.0										CENTRO DE SAUDE/UNIDADE BASICA										Norte
36815	Masculino	Médico da estratégia de saúde da família	Médico clínico				11	SERINGUEIRAS	RO	2.0	False	2783215.0	2783541.0									CENTRO DE SAUDE/UNIDADE BASICA	CENTRO DE SAUDE/UNIDADE BASICA									Norte
2133	Masculino	Médico generalista			5.0	bom tema	100	ARIQUEMES	RO	1.0	False	2264870.0										CENTRO DE SAUDE/UNIDADE BASICA										Norte
31536	Feminino	Médico clínico					0	PALMEIROPOLIS	TO	1.0	False	2658801.0	256024.0									HOSPITAL GERAL	HOSPITAL GERAL									Norte
6180	Masculino	Médico clínico	Médico da estratégia de saúde da família				71	CAMPINA GRANDE DO SUL	PR	2.0	False	107972.0	7085400.0	2682265.0								CENTRO DE SAUDE/UNIDADE BASICA	CLINICA/CENTRO DE ESPECIALIDADE	PRONTO ATENDIMENTO								Sul
26606	Masculino	População Geral			5.0		100	BOA VISTA	RR		False																					Norte
25414	Feminino	Médico da estratégia de saúde da família			5.0		100	URUARA	PA	1.0	False	8109.0										CENTRO DE SAUDE/UNIDADE BASICA										Norte
3834	Masculino	Médico de família e comunidade			5.0	Ótimo curso, essencial para conhecer realmente a situação de saúde das pessoas privadas de liberdade.	100	SIMAO DIAS	SE	1.0	False	3060101.0										CENTRO DE SAUDE/UNIDADE BASICA										Nordeste
15109	Masculino	População Geral					68	HORIZONTINA	RS		False																					Sul
9286	Feminino	Médico da estratégia de saúde da família					71	LARANJEIRAS DO SUL	PR	1.0	False	2742950.0										CENTRO DE SAUDE/UNIDADE BASICA										Sul
45965	Feminino	População Geral					0	SAO LEOPOLDO	RS		False																					Sul
50613	Feminino	Médico da estratégia de saúde da família			5.0	muito bom	100	SANTO INACIO	PR	1.0	False	2730979.0										CENTRO DE SAUDE/UNIDADE BASICA										Sul
1251	Feminino	População Geral					100	SAO PAULO	SP		False																					Sudeste
12289	Feminino	População Geral			5.0	MUITO BOM	100	RIO NEGRO	MS		False																					Centro-Oeste
44878	Masculino	Médico da estratégia de saúde da família					100	POTIM	SP	1.0	False	4050533.0										CENTRO DE SAUDE/UNIDADE BASICA										Sudeste
29406	Feminino	Médico clínico	Médico da estratégia de saúde da família		5.0	MUITO BOM	100	PRESIDENTE PRUDENTE	SP	2.0	False	2558580.0	2558823.0	2558408.0								CENTRO DE SAUDE/UNIDADE BASICA	HOSPITAL GERAL	HOSPITAL GERAL								Sudeste
29434	Feminino	População Geral					100	VENTUROSA	PE		False																					Nordeste
27035	Feminino	Médico da estratégia de saúde da família			5.0	bom	100	NOVA VENECIA	ES	1.0	False	7739893.0										CENTRO DE SAUDE/UNIDADE BASICA										Sudeste
448785	Feminino	População Geral			5.0		100	PORTO SEGURO	BA		False																					Nordeste
49945	Masculino	População Geral			5.0		100	ALEGRETE	RS		False																					Sul
592210	Feminino	População Geral			5.0		100	Campo Grande	MS		False																					Centro-Oeste
390688	Feminino	População Geral			5.0		100	ARACATI	CE		False																					Nordeste
1960	Masculino	População Geral			5.0		100	OSASCO	SP		False																					Sudeste
4536	Feminino	População Geral			5.0		100	OSASCO	SP		False																					Sudeste
49786	Feminino	Médico da estratégia de saúde da família			5.0		100	CAMAQUA	RS	1.0	False	7416814.0										CENTRO DE SAUDE/UNIDADE BASICA										Sul
30065	Masculino	Médico da estratégia de saúde da família			5.0	otimo curso	100	SAO JOSE DOS CAMPOS	SP	1.0	False	6795285.0										CENTRO DE SAUDE/UNIDADE BASICA										Sudeste
50928	Feminino	Médico pediatra					4	SAO PAULO	SP	1.0	False	2787520.0	2788217.0	2789256.0	6156959.0							CENTRO DE SAUDE/UNIDADE BASICA	CENTRO DE SAUDE/UNIDADE BASICA	CENTRO DE SAUDE/UNIDADE BASICA	CENTRO DE SAUDE/UNIDADE BASICA							Sudeste
332048	Feminino	População Geral			5.0	Curso excelente, sem mais recomendações.	100	JOAO PESSOA	PB		False																					Nordeste
44776	Masculino	Médico da estratégia de saúde da família			5.0	5 ESTRELAS.. O CURSO FOI ÓTIMO, POIS TROUXE UM NOVO CONHECIMENTO E UMA EXPERIÊNCIA ORAL PARA COLOCAR EM PRÁTICA AOS MEUS PACIENTES NA UBS. MUITO OBRIGADO	100	URUANA	GO	1.0	False	2507706.0										CENTRO DE SAUDE/UNIDADE BASICA										Centro-Oeste
43503	Feminino	População Geral					64	ANTONINA	PR		False																					Sul
49781	Feminino	Médico generalista			5.0		100	BRASILANDIA	MS	1.0	False	2264471.0										CENTRO DE SAUDE/UNIDADE BASICA										Centro-Oeste
568862	Feminino	População Geral			5.0		100	Lagarto	SE		False																					Nordeste
51959	Masculino	Médico clínico			5.0		100	BLUMENAU	SC	1.0	False	2512599.0	2512610.0	2512629.0	2512653.0	2513161.0	3284530.0	5114470.0	6832474.0	6941559.0		CENTRO DE SAUDE/UNIDADE BASICA	CENTRO DE SAUDE/UNIDADE BASICA	CENTRO DE SAUDE/UNIDADE BASICA	CENTRO DE SAUDE/UNIDADE BASICA	CENTRO DE SAUDE/UNIDADE BASICA	CENTRO DE SAUDE/UNIDADE BASICA	CENTRO DE SAUDE/UNIDADE BASICA	CENTRO DE SAUDE/UNIDADE BASICA	CENTRO DE SAUDE/UNIDADE BASICA		Sul
2158	Feminino	Médico generalista	Cuidador em saúde		5.0		100	REGISTRO	SP	2.0	False	2264528.0	6731988.0									CENTRO DE SAUDE/UNIDADE BASICA	CENTRO DE ATENCAO PSICOSSOCIAL									Sudeste
49741	Feminino	Médico da estratégia de saúde da família			5.0	muito bom	100	DOMINGOS MARTINS	ES	1.0	False	2037262.0										CENTRO DE SAUDE/UNIDADE BASICA										Sudeste
962	Feminino	Médico clínico	Médico da estratégia de saúde da família		5.0	otimo	100	PIRACICABA	SP	2.0	False	135062.0	2792346.0	6250998.0								CENTRO DE SAUDE/UNIDADE BASICA	PRONTO ATENDIMENTO	PRONTO ATENDIMENTO								Sudeste
50562	Feminino	Médico da estratégia de saúde da família			5.0		100	IBAITI	PR	1.0	False	6272339.0										CENTRO DE SAUDE/UNIDADE BASICA										Sul
48847	Feminino	População Geral			5.0	foi muito bom e interesante consegue dar uma abordagem sobre o tema.gostei pois ajuda pra o meu desenvolvimento como profissional	100	MOSSORO	RN		False																					Nordeste
119863	Feminino	População Geral					11	CABEDELO	PB		False																					Nordeste
1887	Feminino	Médico da estratégia de saúde da família			5.0	Gostei do curso , poís a populaçao carceraria do Brasil tem muitas dificuldades para recever atendimento e cuidados integraís á saude .	100	JACAREI	SP	1.0	False	2047128.0										CENTRO DE SAUDE/UNIDADE BASICA										Sudeste
612616	Feminino	População Geral			5.0	Curso muito bom	100	Aracaju	SE		False																					Nordeste
51026	Feminino	Médico generalista			5.0	Foi de muita importância e ajuda para mim !!esses casos são muito comum no dia a dia na atenção básica de saúde.consegui esclarecer muitas dúvidas achei muito legal e completo.	100	SAO PAULO	SP	1.0	False	2067617.0										CENTRO DE SAUDE/UNIDADE BASICA										Sudeste
34333	Feminino	População Geral			4.0		100	DOVERLANDIA	GO		False																					Centro-Oeste
29616	Masculino	Médico da estratégia de saúde da família			5.0	excelente curso	100	SOROCABA	SP	1.0	False	3762114.0										CENTRO DE SAUDE/UNIDADE BASICA										Sudeste
49547	Masculino	Médico da estratégia de saúde da família			5.0	otimo	100	PARANAGUA	PR	1.0	False	4061284.0										POSTO DE SAUDE										Sul
44994	Feminino	Médico generalista			5.0	bom curso aprendi a situação das pessoas privadas de liberdade ,	100	OURINHOS	SP	1.0	False	2237369.0										CENTRO DE SAUDE/UNIDADE BASICA										Sudeste
19140	Feminino	Médico da estratégia de saúde da família			5.0	Instrutivo	100	SANTIAGO	RS	1.0	False	3029212.0										CENTRO DE SAUDE/UNIDADE BASICA										Sul
49529	Masculino	Médico da estratégia de saúde da família			5.0	muito bom,goste do curso pela qualidade das unidades	100	WENCESLAU BRAZ	PR	1.0	False	2264684.0	2264692.0									CENTRO DE SAUDE/UNIDADE BASICA	CENTRO DE SAUDE/UNIDADE BASICA									Sul
51736	Feminino	Médico da estratégia de saúde da família			5.0		100	SAO PAULO	SP	1.0	False	2083779.0										CENTRO DE SAUDE/UNIDADE BASICA										Sudeste
45503	Feminino	Médico da estratégia de saúde da família			4.0	muito bom o curso !	100	PARELHAS	RN	1.0	False	3280446.0										CENTRO DE SAUDE/UNIDADE BASICA										Nordeste
977	Masculino	Médico da estratégia de saúde da família			5.0	optimo curso.	100	VOLTA REDONDA	RJ	1.0	False	2013878.0										CENTRO DE SAUDE/UNIDADE BASICA										Sudeste
51974	Feminino	Médico da estratégia de saúde da família			5.0	interessante	100	PEDREGULHO	SP	1.0	False	7215169.0										CENTRO DE SAUDE/UNIDADE BASICA										Sudeste
43558	Masculino	Médico da estratégia de saúde da família			5.0	muito proveitoso o módulo, obrigado	100	MINACU	GO	1.0	False	2436892.0										CENTRO DE SAUDE/UNIDADE BASICA										Centro-Oeste
33888	Masculino	Médico generalista			5.0	exelente curso	100	SAO PAULO	SP	1.0	False	2751836.0										CENTRO DE SAUDE/UNIDADE BASICA										Sudeste
50403	Masculino	População Geral			5.0	Muito interessante.	100	AGUAI	SP		False																					Sudeste
4355	Masculino	Médico da estratégia de saúde da família			5.0	boa tarde , modulo accesivel, facil e instructivo	100	SAO JOSE DOS CAMPOS	SP	1.0	False	9180.0	9202.0	9237.0	9474.0							CENTRO DE SAUDE/UNIDADE BASICA	CENTRO DE SAUDE/UNIDADE BASICA	CENTRO DE SAUDE/UNIDADE BASICA	CENTRO DE SAUDE/UNIDADE BASICA							Sudeste
31712	Feminino	Médico da estratégia de saúde da família			5.0	Curso muito interessante ,para os médicos de atenção básica ,já que não é habitual essa modalidade de atendimento,assim como conhecimento das leis que regulam o proceso na atenção á saúde da pessoa privada de liberdade.	100	SAO CARLOS	SP	1.0	False	2747758.0										CENTRO DE SAUDE/UNIDADE BASICA										Sudeste
19171	Feminino	Médico da estratégia de saúde da família			5.0	obrigado muito educativo	100	OSASCO	SP	1.0	False	2706105.0										CENTRO DE SAUDE/UNIDADE BASICA										Sudeste
34890	Feminino	Médico da estratégia de saúde da família			5.0	5	100	CAPITAO LEONIDAS MARQUES	PR	1.0	False	2572036.0										POSTO DE SAUDE										Sul
49522	Masculino	Médico da estratégia de saúde da família			5.0	Curso muito bom.	100	CRIXAS	GO	1.0	False	6442765.0										CENTRO DE SAUDE/UNIDADE BASICA										Centro-Oeste
4396	Masculino	Médico da estratégia de saúde da família			4.0		100	TAPEJARA	RS	1.0	False	6544266.0										CENTRO DE SAUDE/UNIDADE BASICA										Sul
50121	Masculino	Médico da estratégia de saúde da família			5.0	Muito bom o curso,parabens	100	MOIPORA	GO	1.0	False	5403138.0										CENTRO DE SAUDE/UNIDADE BASICA										Centro-Oeste
49454	Masculino	Médico da estratégia de saúde da família					100	ILOPOLIS	RS	1.0	False	2251361.0										POSTO DE SAUDE										Sul
51014	Feminino	Médico da estratégia de saúde da família			5.0	Plenamente satisfeita com o curso	100	OSASCO	SP	1.0	False	2409356.0										CENTRO DE SAUDE/UNIDADE BASICA										Sudeste
4554	Masculino	Médico da estratégia de saúde da família			5.0		100	IBATE	SP	1.0	False	9382933.0										CENTRO DE SAUDE/UNIDADE BASICA										Sudeste
51588	Masculino	Médico da estratégia de saúde da família			5.0	Eu acho muito importante este modulo, porque serve para ser aplicado na atenção da pessoa privada de liberdade pois em nossa unidade básica de saúde nos temos esse acompanhamento, parabéns AVASUS fico muito grato com o curso	100	CAMPINAS	SP	1.0	False	3190188.0										CENTRO DE SAUDE/UNIDADE BASICA										Sudeste
51581	Masculino	Médico da estratégia de saúde da família			5.0	Gostei do curso pois nos informa sobre a saúde de uma porção da população que e menos conhecida entre os profissionais da saúde	100	SAO GABRIEL	RS	1.0	False	2233592.0										CENTRO DE SAUDE/UNIDADE BASICA										Sul
31301	Masculino	Médico da estratégia de saúde da família			5.0	Curso que amplia nossos conhecimentos sobre a diversidade e as particularidades da atenção à saúde em grupos específicos	100	SERRA	ES	1.0	False	6883257.0										CENTRO DE SAUDE/UNIDADE BASICA										Sudeste
50532	Feminino	Médico da estratégia de saúde da família					11	TEUTONIA	RS	1.0	False	2240602.0										CENTRO DE SAUDE/UNIDADE BASICA										Sul
27155	Feminino	População Geral					100	JACAREI	SP		False																					Sudeste
50499	Masculino	População Geral					57	CASTILHO	SP		False																					Sudeste
49826	Masculino	Médico da estratégia de saúde da família			5.0	tema muito interessante	100	MARAVILHA	SC	1.0	False	2538504.0										CENTRO DE SAUDE/UNIDADE BASICA										Sul
49412	Masculino	População Geral					79	BANDEIRANTES	MS		False																					Centro-Oeste
36676	Feminino	População Geral					43	SAO FRANCISCO DO GUAPORE	RO		False																					Norte
39981	Masculino	Médico da estratégia de saúde da família			5.0	muito bom	100	ITUVERAVA	SP	1.0	False	3338533.0										CENTRO DE SAUDE/UNIDADE BASICA										Sudeste
702345	Feminino	População Geral			5.0		100	Ipatinga	MG		False																					Sudeste
34078	Masculino	Médico pediatra					71	SAO PAULO	SP	1.0	False	2787245.0	2787784.0	2787873.0	2789116.0							CENTRO DE SAUDE/UNIDADE BASICA	CENTRO DE SAUDE/UNIDADE BASICA	CENTRO DE SAUDE/UNIDADE BASICA	CENTRO DE SAUDE/UNIDADE BASICA							Sudeste
51209	Masculino	Médico da estratégia de saúde da família			5.0	Interesante.Avaliaçao atualizada da situacao carceraria no Brasil.Obrigado pelainformaçao	100	JACAREI	SP	1.0	False	2718979.0										CENTRO DE SAUDE/UNIDADE BASICA										Sudeste
31198	Feminino	Médico clínico					100	LARANJEIRAS DO SUL	PR	1.0	False	2666294.0										CENTRO DE SAUDE/UNIDADE BASICA										Sul
907	Feminino	Médico generalista					39	REGISTRO	SP	1.0	False	3563529.0										POSTO DE SAUDE										Sudeste
97943	Feminino	População Geral					32	OTACILIO COSTA	SC		False																					Sul
185984	Feminino	Médico da estratégia de saúde da família			5.0	O CURSO ´ é muito bom .aprendi muito .obrigada por todo	100	JARDIM DE PIRANHAS	RN	1.0	False	2372843.0										CENTRO DE SAUDE/UNIDADE BASICA										Nordeste
9179	Masculino	Médico da estratégia de saúde da família			5.0	Muito bom, lhe recomendo a meus colegas,	100	MATAO	SP	1.0	False	7626304.0										CENTRO DE SAUDE/UNIDADE BASICA										Sudeste
50446	Feminino	População Geral			5.0	muito bom	100	PIRAQUARA	PR		False																					Sul
3383	Masculino	População Geral			5.0	EXCELENTE CURSO	100	JANDIRA	SP		False																					Sudeste
30939	Feminino	Médico da estratégia de saúde da família			5.0	muito bom o curso aprendi coisas novas para mim sobre pessoas em privação de livertade	100	LIMEIRA	SP	1.0	False	3444929.0										CENTRO DE SAUDE/UNIDADE BASICA										Sudeste
713113	Não Informado	População Geral					100				False																					Não Informado
34422	Feminino	Médico da estratégia de saúde da família					0		SP	1.0	False	2048949.0										CENTRO DE SAUDE/UNIDADE BASICA										Sudeste
50087	Feminino	Médico da estratégia de saúde da família					100	SAO PAULO	SP	1.0	False	4050398.0										CENTRO DE SAUDE/UNIDADE BASICA										Sudeste
1001	Masculino	Médico clínico			5.0	muito importante	100	TUPA	SP	1.0	False	2035375.0										CENTRO DE SAUDE/UNIDADE BASICA										Sudeste
263	Feminino	Médico clínico					100	SAO MIGUEL ARCANJO	SP	1.0	False	2025094.0										CENTRO DE SAUDE/UNIDADE BASICA										Sudeste
51755	Feminino	Médico da estratégia de saúde da família			5.0	gostei do curso,interessante	100	SILVA JARDIM	RJ	1.0	False	2285096.0										CENTRO DE SAUDE/UNIDADE BASICA										Sudeste
32450	Masculino	Médico da estratégia de saúde da família			5.0	muito bom demais	100	CURITIBA	PR	1.0	False	15172.0										CENTRO DE SAUDE/UNIDADE BASICA										Sul
50003	Feminino	População Geral			5.0	Adorei o curso pois como medico de PSFme ajuda a entender como agir ante pessoas em nessas situasoes de perda da liberdade coisa que ficaba longe de minhas responsabilidades,agradeço	100	JAGUARETAMA	CE		False																					Nordeste
602257	Feminino	População Geral					18	Planaltina do Paraná	PR		False																					Sul
50531	Masculino	Médico da estratégia de saúde da família			5.0	foi interessante aprender sobre o tema	100	CAMPO LIMPO PAULISTA	SP	1.0	False	2083701.0										CENTRO DE SAUDE/UNIDADE BASICA										Sudeste
30749	Feminino	Médico clínico					32	CAMPINAS	SP	1.0	False	9277927.0										CENTRO DE SAUDE/UNIDADE BASICA										Sudeste
110870	Feminino	Agente comunitário de saúde			5.0	DAYANE DE PAULA REIS	100	CARMO DO RIO CLARO	MG	1.0	False	3022102.0										CENTRO DE SAUDE/UNIDADE BASICA										Sudeste
31653	Feminino	Médico da estratégia de saúde da família			5.0	CURSO MUITO IMPORTANTE PARA MELHORAR OS CONHECIMENTOS SOB OS ACIDENTES DE TRABALHO E COMO PODEM SER EVITADOS. ALEM DE CONHECER AS NORMAS DE SEGURANÇA NO TRABALHO.	100	SANTA LUCIA	SP	1.0	False	2040387.0										CENTRO DE SAUDE/UNIDADE BASICA										Sudeste
679132	Feminino	Trabalhador de serviços de limpeza e conservação de áreas públicas			5.0		100	Ielmo Marinho	RN	1.0	False	2473690.0										POSTO DE SAUDE										Nordeste
32530	Masculino	Médico da estratégia de saúde da família					100	TARTARUGALZINHO	AP	1.0	False	2020467.0										CENTRO DE SAUDE/UNIDADE BASICA										Norte
36560	Masculino	Médico clínico	Médico psiquiatra		5.0	O CURSO TROUXE ELEMENTOS NOVOS, BEM DINÂMICO.	100	CACAULANDIA	RO	2.0	False	9627367.0	4061918.0									CLINICA/CENTRO DE ESPECIALIDADE	CENTRO DE ATENCAO PSICOSSOCIAL									Norte
31841	Masculino	Médico da estratégia de saúde da família			5.0	ótimo curso, conceitos e organizações que eran desconhecidas por min	100	CONTAGEM	MG	1.0	False	2189968.0										CENTRO DE SAUDE/UNIDADE BASICA										Sudeste
37107	Feminino	Médico generalista			5.0	Bom	100	ITAPEVI	SP	1.0	False	2746573.0										CENTRO DE SAUDE/UNIDADE BASICA										Sudeste
36661	Feminino	Médico da estratégia de saúde da família			5.0	Gostei muito do curso.Parabens	100	OURO PRETO DO OESTE	RO	1.0	False	7781997.0										CENTRO DE SAUDE/UNIDADE BASICA										Norte
27021	Feminino	Médico da estratégia de saúde da família					71	MATAO	SP	1.0	False	2750031.0										CENTRO DE SAUDE/UNIDADE BASICA										Sudeste
44344	Masculino	Médico da estratégia de saúde da família			5.0		100	SAO PAULO	SP	1.0	False	2791269.0										CENTRO DE SAUDE/UNIDADE BASICA										Sudeste
724659	Feminino	Enfermeiro	Enfermeiro da estratégia de saúde da família		5.0		100			2.0	False	2109034.0	3853012.0									CENTRO DE SAUDE/UNIDADE BASICA	HOSPITAL GERAL									Não Informado
49818	Masculino	Médico da estratégia de saúde da família			5.0		100	GUARAPUAVA	PR	1.0	False	2742365.0										CENTRO DE SAUDE/UNIDADE BASICA										Sul
188729	Feminino	Médico da estratégia de saúde da família			5.0	maravilhoso	100	aCARI	RN	1.0	False	9752102.0										CENTRO DE SAUDE/UNIDADE BASICA										Nordeste
37575	Feminino	Médico da estratégia de saúde da família					14	ADAMANTINA	SP	1.0	False	2237369.0										CENTRO DE SAUDE/UNIDADE BASICA										Sudeste
50358	Masculino	Médico da estratégia de saúde da família					68	LAJEADO	RS	1.0	False	191388.0										POSTO DE SAUDE										Sul
49812	Feminino	Médico da estratégia de saúde da família			5.0		100	SAO DOMINGOS	SC	1.0	False	2514052.0										CENTRO DE SAUDE/UNIDADE BASICA										Sul
50573	Feminino	Médico da estratégia de saúde da família			5.0	muito bom	100	CABO DE SANTO AGOSTINHO	PE	1.0	False	20338.0										CENTRO DE SAUDE/UNIDADE BASICA										Nordeste
47016	Feminino	Médico da estratégia de saúde da família			5.0		100	IVINHEMA	MS	1.0	False	7439687.0										CENTRO DE SAUDE/UNIDADE BASICA										Centro-Oeste
5186	Feminino	Médico da estratégia de saúde da família			5.0	OTIMO...muito instrutivo	100	OLIMPIA	SP	1.0	False	2091151.0										CENTRO DE SAUDE/UNIDADE BASICA										Sudeste
34068	Masculino	Médico generalista			5.0	OTIMO CURSO OBRIGADO.	100	JANDIRA	SP	1.0	False	2046628.0										CENTRO DE SAUDE/UNIDADE BASICA										Sudeste
50626	Masculino	Médico da estratégia de saúde da família			4.0		100	AMPARO	SP	1.0	False	2076284.0										CENTRO DE SAUDE/UNIDADE BASICA										Sudeste
50005	Feminino	Médico da estratégia de saúde da família			5.0		100	MORAUJO	CE	1.0	False	2725061.0										CENTRO DE SAUDE/UNIDADE BASICA										Nordeste
49394	Masculino	Médico da estratégia de saúde da família			5.0	otimo	100	CARAZINHO	RS	1.0	False	3882578.0										CENTRO DE SAUDE/UNIDADE BASICA										Sul
127076	Feminino	Técnico de enfermagem					75	GALINHOS	RN	1.0	False	9542973.0	2653923.0									HOSPITAL GERAL	PRONTO ATENDIMENTO									Nordeste
31069	Feminino	Médico da estratégia de saúde da família			5.0	BOM CURSO	100	NITEROI	RJ	1.0	False	2269228.0										CENTRO DE SAUDE/UNIDADE BASICA										Sudeste
239838	Feminino	População Geral					0	JAGUAQUARA	BA		False																					Nordeste
445637	Masculino	População Geral					7	PEDRO II	PI		False																					Nordeste
355796	Feminino	População Geral					0	BRASILIA	DF		False																					Centro-Oeste
44279	Feminino	Médico generalista			5.0	ótimo	100	SAO BERNARDO DO CAMPO	SP	1.0	False	2789000.0										CENTRO DE SAUDE/UNIDADE BASICA										Sudeste
45418	Masculino	População Geral			5.0	O curso foi bom	100	MATAO	SP		False																					Sudeste
46299	Masculino	Médico da estratégia de saúde da família			5.0	Tema muito interesante e polémico. bom mesmo	100	LAGO DOS RODRIGUES	MA	1.0	False	2674890.0										POSTO DE SAUDE										Nordeste
209706	Feminino	Médico da estratégia de saúde da família			5.0		100			1.0	False	2773341.0										CENTRO DE SAUDE/UNIDADE BASICA										Não Informado
32258	Masculino	População Geral					0	MANAUS	AM		False																					Norte
31871	Masculino	População Geral			5.0		100	DIAS D'AVILA	BA		False																					Nordeste
41234	Feminino	Médico da estratégia de saúde da família	Médico clínico		5.0		100	AGUDOS	SP	2.0	False	2023164.0	9829342.0									CENTRO DE SAUDE/UNIDADE BASICA	POLICLINICA									Sudeste
423993	Feminino	Psicólogo clínico					0	CRICIUMA	SC	1.0	False	9066039.0										CONSULTORIO ISOLADO										Sul
715084	Feminino	População Geral			5.0		100				False																					Não Informado
313930	Feminino	Técnico de enfermagem	Enfermeiro				0	CATAGUASES	MG	2.0	False	2280167.0	5717256.0									HOSPITAL GERAL	HOSPITAL GERAL									Sudeste
30078	Feminino	Médico da estratégia de saúde da família			5.0	gostei muito do curso	100	GUARULHOS	SP	1.0	False	3376826.0										CENTRO DE SAUDE/UNIDADE BASICA										Sudeste
98189	Feminino	Nutricionista			5.0	bom	100	RECIFE	PE	1.0	False	7835256.0										CENTRO DE APOIO A SAUDE DA FAMILIA										Nordeste
616297	Masculino	População Geral					0	Valente	BA		False																					Nordeste
312083	Feminino	População Geral			5.0		100	IGUATU	CE		False																					Nordeste
175633	Feminino	População Geral					0	PIQUET CARNEIRO	CE		False																					Nordeste
250478	Masculino	Médico da estratégia de saúde da família			5.0		100	SAO FRANCISCO	MG	1.0	False	2172437.0										POSTO DE SAUDE										Sudeste
287007	Feminino	Gerente administrativo	Enfermeiro da estratégia de saúde da família		5.0		100	MILAGRES	BA	2.0	False	6319963.0										CENTRO DE SAUDE/UNIDADE BASICA										Nordeste
548133	Feminino	População Geral			5.0	Ótimo curso! Sugiro mais vídeos iniciadores, como um em cada módulo	100	FORTALEZA	CE		False																					Nordeste
265845	Feminino	População Geral			5.0	Gostei, muito fácil de ler e se possível inserir imagens reais do local de cárcere, bem como, permitir o contato com as pessoas encarceradas para que nós alunos pudéssemos presenciar a realidade de perto.	100	PARNAMIRIM	RN		False																					Nordeste
613795	Feminino	População Geral					0	Brasília	DF		False																					Centro-Oeste
54435	Feminino	Diretor de serviços de saúde	Sanitarista		5.0	Oi	100	NATAL	RN	2.0	False	2408570.0	6347223.0									HOSPITAL GERAL	CENTRAL DE GESTAO EM SAUDE									Nordeste
689294	Feminino	População Geral			5.0		100				False																					Não Informado
695783	Feminino	População Geral					25	Paulista	PE		False																					Nordeste
357185	Feminino	População Geral					0	GUAXUPE	MG		False																					Sudeste
491659	Feminino	População Geral					25	Natal	RN		False																					Nordeste
468121	Feminino	População Geral					0	Serrinha	BA		False																					Nordeste
214393	Masculino	Médico da estratégia de saúde da família			5.0		100	SANTA MARIA DE JETIBA	ES	1.0	False	2403927.0										CENTRO DE SAUDE/UNIDADE BASICA										Sudeste
716725	Feminino	População Geral			5.0		100	CAMPO REDONDO	RN		False																					Nordeste
551496	Feminino	População Geral					100	Novo Gama	GO		False																					Centro-Oeste
30843	Feminino	População Geral			5.0	5	100	BOCA DA MATA	AL		False																					Nordeste
711968	Feminino	População Geral					32				False																					Não Informado
249487	Masculino	Nutricionista			5.0		100	RECIFE	PE	1.0	False	6508510.0										CENTRAL DE GESTAO EM SAUDE										Nordeste
364715	Feminino	Enfermeiro			5.0	OTIMO	100	PERDIGAO	MG	1.0	False	2194317.0										PRONTO SOCORRO GERAL										Sudeste
104219	Feminino	Fisioterapeuta geral			5.0	Otimo	100	SAO DOMINGOS	SE	1.0	False	2497166.0										CENTRO DE SAUDE/UNIDADE BASICA										Nordeste
531358	Feminino	População Geral			5.0		100	Taguatinga	TO		False																					Norte
693226	Feminino	População Geral			5.0		100	Cedro	CE		False																					Nordeste
612381	Feminino	População Geral					100	Mirangaba	BA		False																					Nordeste
481480	Feminino	População Geral			5.0		100	Cascavel	PR		False																					Sul
717423	Feminino	Técnico de enfermagem					54			1.0	False	2098938.0										HOSPITAL GERAL										Não Informado
286597	Feminino	População Geral			5.0		100	CASCAVEL	PR		False																					Sul
672139	Feminino	População Geral					21	Nossa Senhora do Socorro	SE		False																					Nordeste
621041	Masculino	População Geral			5.0	Ótimo	100				False																					Não Informado
524474	Feminino	População Geral			5.0	Otimo	100	Brasília	DF		False																					Centro-Oeste
689390	Feminino	População Geral			5.0		100	Cedro	CE		False																					Nordeste
310398	Feminino	Técnico de enfermagem					96	GOVERNADOR VALADARES	MG	1.0	False	6323057.0										CENTRO DE SAUDE/UNIDADE BASICA										Sudeste
16289	Feminino	População Geral					11	PARNAMIRIM	RN		False																					Nordeste
606654	Masculino	População Geral			5.0		100	Cornélio Procópio	PR		False																					Sul
180177	Feminino	Enfermeiro da estratégia de saúde da família					0	RIO DE JANEIRO	RJ	1.0	False	3820599.0										CENTRO DE SAUDE/UNIDADE BASICA										Sudeste
612875	Feminino	População Geral			5.0	Ótimo curso! Conteúdo consistente. Gostaria de saber como adquirir o certificado de conclusão.	100	Nossa Senhora Aparecida	SE		False																					Nordeste
631998	Feminino	População Geral					0	Canindé	CE		False																					Nordeste
711353	Feminino	População Geral					39				False																					Não Informado
243682	Feminino	Enfermeiro					14	NATAL	RN	1.0	False	104884.0										HOSPITAL GERAL										Nordeste
259657	Masculino	População Geral					0	CATENDE	PE		False																					Nordeste
262636	Feminino	População Geral			4.0	cOnteudo mais relacionado a Psicologia seria ideal.	100	BELO HORIZONTE	MG		False																					Sudeste
558	Masculino	População Geral					0	NATAL	RN		False																					Nordeste
405433	Masculino	Médico residente	Médico geneticista	Médico clínico	5.0		100	CURITIBA	PR	3.0	False	2436469.0	2511754.0	2521296.0								POLICLINICA	HOSPITAL GERAL	HOSPITAL GERAL								Sul
710082	Feminino	Psicólogo clínico					0	CASTRO	PR	1.0	False	18139.0	18228.0	18236.0	5141311.0	6374352.0	7956819.0					CENTRO DE SAUDE/UNIDADE BASICA	CENTRO DE SAUDE/UNIDADE BASICA	CENTRO DE SAUDE/UNIDADE BASICA	CLINICA/CENTRO DE ESPECIALIDADE	CENTRO DE ATENCAO PSICOSSOCIAL	CENTRO DE ATENCAO PSICOSSOCIAL					Sul
660252	Feminino	População Geral					0	Brasília	DF		False																					Centro-Oeste
474437	Feminino	População Geral					0	Uberlândia	MG		False																					Sudeste
623743	Feminino	População Geral			5.0	Muito bom! Excelente!	100	Cascavel	PR		False																					Sul
526226	Feminino	População Geral			5.0	gostei	100	Cuiabá	MT		False																					Centro-Oeste
11872	Masculino	População Geral					0	SAO GONCALO DO AMARANTE	RN		False																					Nordeste
328260	Feminino	Técnico de enfermagem da estratégia de saúde da família			5.0	bom	100	SANTA TERESA	ES	1.0	False	6479715.0										CENTRO DE SAUDE/UNIDADE BASICA										Sudeste
137307	Feminino	Assistente social	Agente comunitário de saúde				0	JOAO PESSOA	PB	2.0	False	2400243.0	3446344.0									CENTRO DE SAUDE/UNIDADE BASICA	HOSPITAL GERAL									Nordeste
331010	Feminino	População Geral			5.0		100	BELO HORIZONTE	MG		False																					Sudeste
104344	Feminino	Agente comunitário de saúde			5.0	cujo aprendizado foi satisfatório na aprendizagem .	100	GUARABIRA	PB	1.0	False	3393259.0										CENTRO DE SAUDE/UNIDADE BASICA										Nordeste
377040	Feminino	Técnico de enfermagem					100	PATROCINIO	MG	1.0	False	2209187.0										PRONTO SOCORRO GERAL										Sudeste
478605	Feminino	Técnico de enfermagem			5.0		100	Curitiba	PR	1.0	False	6878318.0										HOSPITAL GERAL										Sul
499043	Feminino	População Geral					100	Sousa	PB		False																					Nordeste
437237	Feminino	Enfermeiro			5.0	Gostaria de saber quando será disponibilizado o certificado, porque aqui as informações são muito difícil.	100	PATOS DE MINAS	MG	1.0	False	6910610.0										POSTO DE SAUDE										Sudeste
723681	Feminino	População Geral			5.0	mARAVILHOSO	100				False																					Não Informado
213785	Masculino	População Geral			5.0	Foi bom, aprendi muito	100	BAYEUX	PB		False																					Nordeste
455716	Feminino	População Geral			5.0		100	FRANCISCO BELTRAO	PR		False																					Sul
265335	Masculino	População Geral			5.0		100	CRATEUS	CE		False																					Nordeste
443681	Feminino	População Geral			5.0	bom	100	CASCAVEL	PR		False																					Sul
347078	Feminino	Enfermeiro	Enfermeiro de terapia intensiva		5.0	excelente curso. Poderiam acrescentar mais um modulo sobre o manejo adequado da tuberculose, meninguite, hiv e hanseniase com as pessoas provadas de liiberdade	100	RECIFE	PE	2.0	False	655.0	2427427.0									HOSPITAL GERAL	HOSPITAL GERAL									Nordeste
712532	Feminino	População Geral			5.0		100				False																					Não Informado
715861	Feminino	Enfermeiro					0			1.0	False	7130724.0										CENTRO DE SAUDE/UNIDADE BASICA										Não Informado
568988	Feminino	População Geral					4	Novo Oriente	CE		False																					Nordeste
485867	Masculino	Médico clínico					0	CONCEICAO DA BARRA DE MINAS	MG	1.0	False	419478.0	2707675.0	2233355.0								HOSPITAL GERAL	HOSPITAL GERAL	PRONTO ATENDIMENTO								Sudeste
655497	Feminino	População Geral					0	Caicó	RN		False																					Nordeste
257718	Feminino	Técnico de enfermagem					0	BELO HORIZONTE	MG	1.0	False	26999.0										HOSPITAL ESPECIALIZADO										Sudeste
712091	Feminino	População Geral					0				False																					Não Informado
447875	Masculino	População Geral			5.0		100	DOIS VIZINHOS	PR		False																					Sul
520126	Masculino	População Geral					100	Natal	RN		False																					Nordeste
708515	Feminino	População Geral			5.0		100	Brumadinho	MG		False																					Sudeste
490135	Feminino	População Geral					18	CABO DE SANTO AGOSTINHO	PE		False																					Nordeste
612467	Masculino	População Geral					21	Itapicuru	BA		False																					Nordeste
454968	Feminino	População Geral			1.0		100	CASCAVEL	PR		False																					Sul
390891	Masculino	População Geral			5.0	otimo	100	BEBERIBE	CE		False																					Nordeste
556838	Feminino	População Geral					4	Camocim	CE		False																					Nordeste
448449	Masculino	População Geral			5.0		100	JAGUAQUARA	BA		False																					Nordeste
110786	Masculino	Assistente social			5.0	Parabéns! O curso possibilita formação de didática para os profissionais da saúde.	100	LAGES	SC	1.0	False	2300672.0										CENTRO DE SAUDE/UNIDADE BASICA										Sul
628886	Masculino	Cirurgião-dentista da estratégia de saúde da família			5.0		100	Sooretama	ES	1.0	False	2675676.0										CENTRO DE SAUDE/UNIDADE BASICA										Sudeste
330842	Feminino	População Geral			5.0		100	BELO HORIZONTE	MG		False																					Sudeste
306467	Feminino	População Geral			5.0	Gostei de terem disponibilizado as apostilas em formato de pdf, assim posso ter salvo em meus docuumentos.	100	SALVADOR	BA		False																					Nordeste
2224	Masculino	Enfermeiro	Técnico em patologia clínica				11	TIBAU DO SUL	RN	2.0	False	2408260.0	3708926.0									HOSPITAL GERAL	HOSPITAL ESPECIALIZADO									Nordeste
300777	Masculino	Psicólogo clínico					0	CARUARU	PE	1.0	False	2345706.0										CENTRO DE SAUDE/UNIDADE BASICA										Nordeste
206276	Masculino	Médico clínico	Diretor de serviços de saúde				0	IMBITUBA	SC	2.0	False	2555050.0	6361811.0	2385880.0								HOSPITAL GERAL	CENTRAL DE GESTAO EM SAUDE	PRONTO ATENDIMENTO								Sul
504527	Masculino	População Geral			5.0	Muito bem formulado	100	Cajazeiras	PB		False																					Nordeste
520063	Feminino	População Geral			5.0		100	Fortaleza	CE		False																					Nordeste
620422	Masculino	Cirurgião-dentista da estratégia de saúde da família					39	Itaporanga	PB	1.0	False	3035506.0										CENTRO DE SAUDE/UNIDADE BASICA										Nordeste
[truncated: 2,862 more rows]
